# Supplementary material for: 1-Cyclo­hexyl-2-(3-fur­yl)-1H-benzimidazole-5-carboxylic acid
Source: Acta Crystallogr Sect E Struct Rep Online. 2009 Aug 12;65(Pt 9):o2136. doi: 10.1107/S1600536809031213 (PMC2970106; doi:10.1107/S1600536809031213)
Supplement: Supplementary file 1 [file e-65-o2136-sup1.cif]

##############################################################################
###                                                                        ###
###        Electronic paper (Acta Crystallographica Section E)             ###
###                                                                        ###
##############################################################################
#                                                                            #
# This CIF contains the data in a paper accepted for publication in Acta     #
# Crystallographica Section E. It conforms to the requirements of Notes      #
# for Authors for Section E, and has been peer reviewed under the auspices   #
# of the IUCr Commission on Journals.                                        #
#                                                                            #
# Full details of the Crystallographic Information File format               #
# are given in the paper "The Crystallographic Information File (CIF):       #
# a New Standard Archive File for Crystallography" by S. R. Hall, F. H.      #
# Allen and I. D. Brown [Acta Cryst. (1991), A47, 655-685].                  #
#                                                                            #
# The current version of the core CIF dictionary is obtainable from          #
# ftp://ftp.iucr.org/pub/cif_core.dic. The current version number is 2.4.    #
#                                                                            #
# Software is freely available for graphical display of the structure(s) in  #
# this CIF.  For information consult the CIF home page http://www.iucr.org/  #
# cif/home.html                                                              #
#                                                                            #
# This file may be used for bona fide research purposes within the           #
# scientific community so long as proper attribution is given to the journal # 
# article from which it was obtained.                                        #
#                                                                            #
##############################################################################
                                             
data_I
_audit_creation_method     'SHELXL97'
_chemical_name_systematic
;
1-Cyclohexyl-2-(3-furyl)-1<i>H</i>-benzimidazole-5-carboxylic acid
;
_chemical_name_common     ?
_chemical_formula_moiety     'C18 H18 N2 O3'
_chemical_formula_sum     'C18 H18 N2 O3'
_chemical_formula_iupac     'C18 H18 N2 O3'
_chemical_formula_weight     310.34
_chemical_melting_point     ?
_symmetry_cell_setting     'monoclinic'
_symmetry_space_group_name_H-M     'P 21'
_symmetry_space_group_name_Hall     'P 2yb'
loop_
    _symmetry_equiv_pos_as_xyz
    'x, y, z'
    '-x, y+1/2, -z'
_cell_length_a     9.1402(3)
_cell_length_b     11.2446(3)
_cell_length_c     15.6061(5)
_cell_angle_alpha     90.00
_cell_angle_beta     101.334(2)
_cell_angle_gamma     90.00
_cell_volume     1572.68(8)
_cell_formula_units_Z     4
_cell_measurement_reflns_used     5005
_cell_measurement_theta_min     2.89
_cell_measurement_theta_max     65.61
_cell_measurement_temperature     100(2)
_exptl_crystal_description     'block'
_exptl_crystal_colour     'colourless'
_exptl_crystal_size_max     0.50
_exptl_crystal_size_mid     0.50
_exptl_crystal_size_min     0.45
_exptl_crystal_density_diffrn     1.311
_exptl_crystal_density_meas     ?
_exptl_crystal_density_method     'not measured'
_exptl_crystal_F_000     656
_exptl_absorpt_coefficient_mu     0.735
_exptl_absorpt_correction_type     'multi-scan'
_exptl_absorpt_process_details     '(<i>SADABS</i>; Bruker, 2005)'
_exptl_absorpt_correction_T_min     0.7103
_exptl_absorpt_correction_T_max     0.7334
_diffrn_ambient_temperature     100(2)
_diffrn_radiation_type     CuK\a
_diffrn_radiation_wavelength     1.54178
_diffrn_radiation_source     'fine-focus sealed tube'
_diffrn_radiation_monochromator     'graphite'
_diffrn_measurement_device_type     'Bruker APEXII CCD area-detector'
_diffrn_measurement_method     '\f and \w'
_diffrn_detector_area_resol_mean     ?
_diffrn_reflns_number     7859
_diffrn_reflns_av_R_equivalents     0.0270
_diffrn_reflns_av_sigmaI/netI     0.0371
_diffrn_reflns_theta_min     2.89
_diffrn_reflns_theta_max     66.41
_diffrn_reflns_theta_full     66.41
_diffrn_measured_fraction_theta_max     0.947
_diffrn_measured_fraction_theta_full     0.947
_diffrn_reflns_limit_h_min     -10
_diffrn_reflns_limit_h_max     10
_diffrn_reflns_limit_k_min     -13
_diffrn_reflns_limit_k_max     12
_diffrn_reflns_limit_l_min     -18
_diffrn_reflns_limit_l_max     17
_diffrn_standards_number     ?
_diffrn_standards_interval_count     ?
_diffrn_standards_interval_time     ?
_diffrn_standards_decay_%     ?
_refine_special_details
;
Refinement of <i>F</i>^2^ against ALL reflections. The weighted <i>R</i>--factor
<i>wR</i> and goodness of fit <i>S</i> are based on <i>F</i>^2^, conventional
<i>R</i>--factors <i>R</i> are based on <i>F</i>, with <i>F</i> set to zero
for negative <i>F</i>^2^. The threshold expression of <i>F</i>^2^ >
\s(<i>F</i>^2^) is used only for calculating <i>R</i>--factors(gt) <i>etc</i>.
and is not relevant to the choice of reflections for refinement.
<i>R</i>--factors based on <i>F</i>^2^ are statistically about twice as large
as those based on <i>F</i>, and <i>R</i>--factors based on ALL data will be
even larger.
;
_reflns_number_total     4379
_reflns_number_gt     4006
_reflns_threshold_expression     I>2\s(I)
_refine_ls_structure_factor_coef     Fsqd
_refine_ls_matrix_type     'full'
_refine_ls_R_factor_all     0.0568
_refine_ls_R_factor_gt     0.0518
_refine_ls_wR_factor_gt     0.1377
_refine_ls_wR_factor_ref     0.1429
_refine_ls_goodness_of_fit_ref     1.056
_refine_ls_restrained_S_all     1.056
_refine_ls_number_reflns     4379
_refine_ls_number_parameters     423
_refine_ls_number_restraints     1
_refine_ls_hydrogen_treatment     'mixed'
_refine_ls_weighting_scheme     'calc'
_refine_ls_weighting_details
         'calc w=1/[\s^2^(Fo^2^)+(0.0919P)^2^+0.4805P] where P=(Fo^2^+2Fc^2^)/3'
_atom_sites_solution_hydrogens     'geom'
_atom_sites_solution_primary     'direct'
_atom_sites_solution_secondary     'difmap'
_refine_ls_shift/su_max     0.007
_refine_ls_shift/su_mean     0.000
_refine_diff_density_max     0.726
_refine_diff_density_min     -0.288
_refine_ls_extinction_method     'none'
_refine_ls_extinction_coef     ?
_refine_ls_abs_structure_details     ?
_refine_ls_abs_structure_Flack     ?
loop_
    _atom_type_symbol
    _atom_type_description
    _atom_type_scat_dispersion_real
    _atom_type_scat_dispersion_imag
    _atom_type_scat_source
    'C' 'C' 0.0181 0.0091
                         'International Tables Vol C Tables 4.2.6.8 and 6.1.1.4'
    'H' 'H' 0.0000 0.0000
                         'International Tables Vol C Tables 4.2.6.8 and 6.1.1.4'
    'N' 'N' 0.0311 0.0180
                         'International Tables Vol C Tables 4.2.6.8 and 6.1.1.4'
    'O' 'O' 0.0492 0.0322
                         'International Tables Vol C Tables 4.2.6.8 and 6.1.1.4'
_computing_data_collection     'APEX2 (Bruker, 2005)'
_computing_cell_refinement     'SAINT (Bruker, 2005)'
_computing_data_reduction     'SAINT (Bruker, 2005)'
_computing_structure_solution     'SHELXS97 (Sheldrick, 2008)'
_computing_structure_refinement     'SHELXL97 (Sheldrick, 2008)'
_computing_molecular_graphics     'SHELXTL (Sheldrick, 2008)'
_computing_publication_material     'SHELXTL (Sheldrick, 2008)'
loop_
    _atom_site_type_symbol
    _atom_site_label
    _atom_site_fract_x
    _atom_site_fract_y
    _atom_site_fract_z
    _atom_site_U_iso_or_equiv
    _atom_site_adp_type
    _atom_site_calc_flag
    _atom_site_refinement_flags
    _atom_site_occupancy
    _atom_site_disorder_assembly
    _atom_site_disorder_group
    O O1 0.5638(3) 0.67629(19) 0.56838(16) 0.0384(6) Uani d . 1 . .
    O O2 0.5668(3) 0.5223(2) 0.47898(14) 0.0335(5) Uani d . 1 . .
    H H2 0.574(5) 0.581(4) 0.432(3) 0.059(13) Uiso d . 1 . .
    O O3 0.3079(3) -0.1746(2) 0.74288(17) 0.0496(7) Uani d . 1 . .
    N N1 0.4370(3) 0.2274(3) 0.79176(17) 0.0330(6) Uani d . 1 . .
    N N2 0.4291(3) 0.1685(2) 0.65399(17) 0.0283(6) Uani d . 1 . .
    C C1 0.5558(3) 0.5707(3) 0.5547(2) 0.0292(7) Uani d . 1 . .
    C C2 0.5294(4) 0.4824(3) 0.6213(2) 0.0277(7) Uani d . 1 . .
    C C3 0.5382(4) 0.5195(3) 0.7078(2) 0.0345(8) Uani d . 1 . .
    H H3 0.5628 0.6000 0.7224 0.041 Uiso calc R 1 . .
    C C4 0.5126(4) 0.4436(3) 0.7724(2) 0.0358(8) Uani d . 1 . .
    H H4B 0.5186 0.4696 0.8309 0.043 Uiso calc R 1 . .
    C C5 0.4767(4) 0.3249(3) 0.7470(2) 0.0297(7) Uani d . 1 . .
    C C6 0.4321(5) 0.2198(4) 0.8860(2) 0.0465(9) Uani d . 1 . .
    H H6 0.4030 0.1356 0.8946 0.056 Uiso calc R 1 . .
    C C7 0.3093(4) 0.2922(4) 0.9103(2) 0.0448(9) Uani d . 1 . .
    H H7A 0.2132 0.2687 0.8728 0.054 Uiso calc R 1 . .
    H H7B 0.3265 0.3773 0.8991 0.054 Uiso calc R 1 . .
    C C8 0.2991(6) 0.2766(6) 1.0046(3) 0.0717(15) Uani d . 1 . .
    H H8A 0.2319 0.3385 1.0203 0.086 Uiso calc R 1 . .
    H H8B 0.2534 0.1983 1.0116 0.086 Uiso calc R 1 . .
    C C9 0.4430(6) 0.2838(8) 1.0658(3) 0.093(2) Uani d . 1 . .
    H H9A 0.4290 0.2613 1.1250 0.111 Uiso calc R 1 . .
    H H9B 0.4793 0.3669 1.0684 0.111 Uiso calc R 1 . .
    C C10 0.4080(4) 0.1373(3) 0.7332(2) 0.0310(7) Uani d . 1 . .
    C C11 0.4698(3) 0.2865(3) 0.6616(2) 0.0267(7) Uani d . 1 . .
    C C12 0.4959(3) 0.3654(3) 0.5968(2) 0.0267(7) Uani d . 1 . .
    H H12 0.4909 0.3398 0.5383 0.032 Uiso calc R 1 . .
    C C13 0.3512(4) 0.0199(3) 0.7503(2) 0.0359(8) Uani d . 1 . .
    C C14 0.3900(5) -0.0844(3) 0.7186(3) 0.0432(9) Uani d . 1 . .
    H H14 0.4641 -0.0935 0.6842 0.052 Uiso calc R 1 . .
    C C15 0.2130(5) -0.1246(4) 0.7902(3) 0.0476(10) Uani d . 1 . .
    H H15 0.1418 -0.1675 0.8149 0.057 Uiso calc R 1 . .
    C C16 0.2339(4) -0.0080(3) 0.7971(2) 0.0396(9) Uani d . 1 . .
    H H16 0.1820 0.0464 0.8269 0.047 Uiso calc R 1 . .
    C C17 0.5769(5) 0.2333(5) 0.9441(3) 0.0608(12) Uani d . 1 . .
    H H17A 0.6121 0.3164 0.9421 0.073 Uiso calc R 1 . .
    H H17B 0.6509 0.1803 0.9251 0.073 Uiso calc R 1 . .
    C C18 0.5620(5) 0.2013(6) 1.0386(3) 0.0738(17) Uani d . 1 . .
    H H18A 0.6591 0.2121 1.0790 0.089 Uiso calc R 1 . .
    H H18B 0.5315 0.1172 1.0413 0.089 Uiso calc R 1 . .
    O O4 -0.0250(4) 1.0807(2) -0.01851(16) 0.0440(7) Uani d . 1 . .
    H H4 -0.071(5) 1.119(4) -0.053(3) 0.047(13) Uiso d . 1 . .
    O O5 -0.0456(3) 1.2233(2) 0.07781(15) 0.0367(6) Uani d . 1 . .
    O O6 0.1913(3) 0.3434(2) 0.23203(17) 0.0481(7) Uani d . 1 . .
    N N3 0.1075(3) 0.7453(2) 0.30021(16) 0.0274(6) Uani d . 1 . .
    N N4 0.1229(3) 0.7088(2) 0.16093(17) 0.0294(6) Uani d . 1 . .
    C C19 -0.0173(4) 1.1217(3) 0.0617(2) 0.0313(7) Uani d . 1 . .
    C C20 0.0290(4) 1.0279(3) 0.1289(2) 0.0306(7) Uani d . 1 . .
    C C21 0.0299(4) 1.0543(3) 0.2180(2) 0.0339(8) Uani d . 1 . .
    H H21 0.0115 1.1337 0.2340 0.041 Uiso calc R 1 . .
    C C22 0.0563(4) 0.9688(3) 0.2813(2) 0.0336(8) Uani d . 1 . .
    H H22 0.0563 0.9879 0.3406 0.040 Uiso calc R 1 . .
    C C23 0.0834(4) 0.8530(3) 0.2568(2) 0.0277(7) Uani d . 1 . .
    C C24 0.0788(4) 0.7156(3) 0.3880(2) 0.0344(8) Uani d . 1 . .
    H H24 0.0636 0.6275 0.3874 0.041 Uiso calc R 1 . .
    C C25 -0.0670(4) 0.7689(4) 0.4042(2) 0.0447(9) Uani d . 1 . .
    H H25A -0.0587 0.8566 0.4073 0.054 Uiso calc R 1 . .
    H H25B -0.1496 0.7481 0.3553 0.054 Uiso calc R 1 . .
    C C26 -0.1004(4) 0.7210(4) 0.4894(2) 0.0508(10) Uani d . 1 . .
    H H26A -0.1911 0.7603 0.5016 0.061 Uiso calc R 1 . .
    H H26B -0.1207 0.6346 0.4834 0.061 Uiso calc R 1 . .
    C C27 0.0277(4) 0.7422(4) 0.5646(2) 0.0462(9) Uani d . 1 . .
    H H27A 0.0047 0.7054 0.6181 0.055 Uiso calc R 1 . .
    H H27B 0.0401 0.8288 0.5750 0.055 Uiso calc R 1 . .
    C C28 0.1737(4) 0.6900(4) 0.5466(2) 0.0470(10) Uani d . 1 . .
    H H28A 0.2567 0.7105 0.5954 0.056 Uiso calc R 1 . .
    H H28B 0.1657 0.6022 0.5432 0.056 Uiso calc R 1 . .
    C C29 0.2072(4) 0.7384(4) 0.4609(2) 0.0414(9) Uani d . 1 . .
    H H29A 0.2263 0.8250 0.4665 0.050 Uiso calc R 1 . .
    H H29B 0.2978 0.6996 0.4483 0.050 Uiso calc R 1 . .
    C C30 0.1327(4) 0.6622(3) 0.2394(2) 0.0275(7) Uani d . 1 . .
    C C31 0.0913(4) 0.8276(3) 0.1692(2) 0.0284(7) Uani d . 1 . .
    C C32 0.0629(4) 0.9149(3) 0.1045(2) 0.0314(7) Uani d . 1 . .
    H H32 0.0669 0.8971 0.0455 0.038 Uiso calc R 1 . .
    C C33 0.1669(4) 0.5375(3) 0.2578(2) 0.0316(8) Uani d . 1 . .
    C C34 0.1464(5) 0.4501(3) 0.1967(2) 0.0427(9) Uani d . 1 . .
    H H34 0.1056 0.4624 0.1365 0.051 Uiso calc R 1 . .
    C C35 0.2435(4) 0.3639(3) 0.3181(2) 0.0402(9) Uani d . 1 . .
    H H35 0.2833 0.3044 0.3594 0.048 Uiso calc R 1 . .
    C C36 0.2317(4) 0.4778(3) 0.3373(2) 0.0396(9) Uani d . 1 . .
    H H36 0.2607 0.5132 0.3933 0.047 Uiso calc R 1 . .
loop_
    _atom_site_aniso_label
    _atom_site_aniso_U_11
    _atom_site_aniso_U_22
    _atom_site_aniso_U_33
    _atom_site_aniso_U_12
    _atom_site_aniso_U_13
    _atom_site_aniso_U_23
    O1 0.0570(15) 0.0210(11) 0.0376(13) -0.0062(11) 0.0105(11) -0.0037(10)
    O2 0.0536(14) 0.0232(11) 0.0261(12) -0.0006(10) 0.0141(10) 0.0000(10)
    O3 0.0725(19) 0.0356(14) 0.0444(15) -0.0083(13) 0.0205(13) 0.0069(12)
    N1 0.0425(15) 0.0356(15) 0.0242(13) 0.0028(13) 0.0148(11) 0.0024(12)
    N2 0.0379(14) 0.0243(13) 0.0250(14) -0.0011(11) 0.0117(11) 0.0048(11)
    C1 0.0297(16) 0.0297(17) 0.0278(17) -0.0007(13) 0.0047(13) -0.0006(13)
    C2 0.0328(16) 0.0237(15) 0.0275(16) 0.0003(13) 0.0079(13) -0.0013(13)
    C3 0.0452(19) 0.0275(16) 0.0318(17) -0.0029(15) 0.0103(14) -0.0042(15)
    C4 0.048(2) 0.0358(19) 0.0259(17) -0.0027(16) 0.0119(14) -0.0061(15)
    C5 0.0321(17) 0.0330(17) 0.0270(16) 0.0006(14) 0.0132(13) 0.0022(14)
    C6 0.059(2) 0.059(2) 0.0251(18) 0.012(2) 0.0184(16) 0.0053(18)
    C7 0.044(2) 0.065(3) 0.0292(18) 0.0042(19) 0.0172(15) -0.0026(18)
    C8 0.080(3) 0.104(4) 0.039(2) 0.023(3) 0.031(2) 0.001(3)
    C9 0.065(3) 0.181(7) 0.036(2) 0.018(4) 0.020(2) -0.018(3)
    C10 0.0334(17) 0.0314(17) 0.0308(18) 0.0010(14) 0.0129(14) -0.0003(14)
    C11 0.0290(15) 0.0250(15) 0.0272(16) 0.0008(13) 0.0078(12) 0.0015(13)
    C12 0.0337(17) 0.0238(15) 0.0239(15) -0.0008(13) 0.0090(13) 0.0002(13)
    C13 0.0413(19) 0.0357(18) 0.0326(18) -0.0024(16) 0.0116(14) 0.0075(15)
    C14 0.059(2) 0.0337(19) 0.042(2) -0.0020(18) 0.0239(17) 0.0069(16)
    C15 0.059(2) 0.049(2) 0.040(2) -0.0145(19) 0.0240(18) 0.0060(18)
    C16 0.044(2) 0.039(2) 0.0387(19) -0.0033(16) 0.0165(16) 0.0024(16)
    C17 0.053(2) 0.087(3) 0.046(2) 0.002(2) 0.0174(19) -0.006(2)
    C18 0.052(2) 0.140(5) 0.029(2) 0.014(3) 0.0087(18) -0.004(3)
    O4 0.080(2) 0.0250(12) 0.0266(14) 0.0108(13) 0.0106(13) 0.0031(11)
    O5 0.0565(15) 0.0239(12) 0.0341(13) 0.0049(11) 0.0194(10) -0.0001(10)
    O6 0.0618(17) 0.0331(13) 0.0502(16) 0.0133(12) 0.0132(13) 0.0068(12)
    N3 0.0308(13) 0.0306(13) 0.0229(13) 0.0004(11) 0.0102(11) 0.0017(11)
    N4 0.0412(15) 0.0223(13) 0.0264(14) -0.0007(11) 0.0110(11) 0.0007(11)
    C19 0.0425(19) 0.0275(18) 0.0264(17) -0.0039(15) 0.0128(14) -0.0035(14)
    C20 0.0419(18) 0.0232(15) 0.0286(16) -0.0032(14) 0.0119(13) -0.0026(13)
    C21 0.049(2) 0.0245(17) 0.0315(18) -0.0046(14) 0.0153(15) -0.0053(14)
    C22 0.046(2) 0.0330(17) 0.0237(16) -0.0020(15) 0.0111(14) -0.0031(15)
    C23 0.0319(17) 0.0284(16) 0.0252(16) -0.0003(13) 0.0115(13) 0.0021(13)
    C24 0.0462(19) 0.0370(18) 0.0234(16) 0.0058(16) 0.0149(14) 0.0087(15)
    C25 0.0390(19) 0.060(2) 0.037(2) 0.0021(18) 0.0117(15) 0.0075(18)
    C26 0.045(2) 0.068(3) 0.044(2) -0.002(2) 0.0188(17) 0.003(2)
    C27 0.055(2) 0.056(2) 0.0303(18) 0.0059(19) 0.0165(16) 0.0051(18)
    C28 0.050(2) 0.060(3) 0.0288(19) -0.003(2) 0.0045(16) 0.0063(18)
    C29 0.0390(19) 0.050(2) 0.0376(19) 0.0004(17) 0.0135(15) -0.0036(17)
    C30 0.0303(16) 0.0280(16) 0.0266(16) -0.0033(13) 0.0115(13) 0.0032(13)
    C31 0.0356(17) 0.0237(15) 0.0279(16) -0.0019(13) 0.0111(13) -0.0016(13)
    C32 0.0461(19) 0.0281(16) 0.0220(16) -0.0053(15) 0.0115(13) -0.0027(13)
    C33 0.0312(17) 0.0310(17) 0.0356(18) 0.0018(14) 0.0137(14) 0.0069(15)
    C34 0.063(2) 0.0302(18) 0.038(2) 0.0144(17) 0.0168(17) 0.0068(16)
    C35 0.0377(19) 0.037(2) 0.046(2) 0.0070(15) 0.0099(16) 0.0137(17)
    C36 0.041(2) 0.040(2) 0.0349(19) 0.0012(16) 0.0021(15) 0.0108(17)
_geom_special_details
;
All s.u.'s (except the s.u. in the dihedral angle between two l.s. planes) are
estimated using the full covariance matrix. The cell s.u.'s are taken into
account individually in the estimation of s.u.'s in distances, angles and
torsion angles; correlations between s.u.'s in cell parameters are only used
when they are defined by crystal symmetry. An approximate (isotropic)
treatment of cell s.u.'s is used for estimating s.u.'s involving l.s. planes.
;
loop_
    _geom_bond_atom_site_label_1
    _geom_bond_atom_site_label_2
    _geom_bond_site_symmetry_2
    _geom_bond_distance
    _geom_bond_publ_flag
    O1 C1 . 1.207(4) ?
    O2 C1 . 1.322(4) ?
    O2 H2 . 0.99(5) ?
    O3 C14 . 1.359(5) ?
    O3 C15 . 1.366(5) ?
    N1 C10 . 1.355(4) ?
    N1 C5 . 1.387(4) ?
    N1 C6 . 1.482(4) ?
    N2 C10 . 1.335(4) ?
    N2 C11 . 1.377(4) ?
    C1 C2 . 1.492(5) ?
    C2 C12 . 1.387(4) ?
    C2 C3 . 1.400(4) ?
    C3 C4 . 1.376(5) ?
    C3 H3 . 0.9500 ?
    C4 C5 . 1.411(5) ?
    C4 H4B . 0.9500 ?
    C5 C11 . 1.391(4) ?
    C6 C17 . 1.459(6) ?
    C6 C7 . 1.495(6) ?
    C6 H6 . 1.0000 ?
    C7 C8 . 1.504(5) ?
    C7 H7A . 0.9900 ?
    C7 H7B . 0.9900 ?
    C8 C9 . 1.468(7) ?
    C8 H8A . 0.9900 ?
    C8 H8B . 0.9900 ?
    C9 C18 . 1.550(8) ?
    C9 H9A . 0.9900 ?
    C9 H9B . 0.9900 ?
    C10 C13 . 1.462(5) ?
    C11 C12 . 1.401(4) ?
    C12 H12 . 0.9500 ?
    C13 C14 . 1.346(5) ?
    C13 C16 . 1.447(5) ?
    C14 H14 . 0.9500 ?
    C15 C16 . 1.326(6) ?
    C15 H15 . 0.9500 ?
    C16 H16 . 0.9500 ?
    C17 C18 . 1.549(6) ?
    C17 H17A . 0.9900 ?
    C17 H17B . 0.9900 ?
    C18 H18A . 0.9900 ?
    C18 H18B . 0.9900 ?
    O4 C19 . 1.324(4) ?
    O4 H4 . 0.75(5) ?
    O5 C19 . 1.208(4) ?
    O6 C34 . 1.350(4) ?
    O6 C35 . 1.354(5) ?
    N3 C23 . 1.383(4) ?
    N3 C30 . 1.383(4) ?
    N3 C24 . 1.482(4) ?
    N4 C30 . 1.319(4) ?
    N4 C31 . 1.378(4) ?
    C19 C20 . 1.489(5) ?
    C20 C32 . 1.378(5) ?
    C20 C21 . 1.421(5) ?
    C21 C22 . 1.366(5) ?
    C21 H21 . 0.9500 ?
    C22 C23 . 1.393(5) ?
    C22 H22 . 0.9500 ?
    C23 C31 . 1.413(4) ?
    C24 C29 . 1.488(5) ?
    C24 C25 . 1.528(5) ?
    C24 H24 . 1.0000 ?
    C25 C26 . 1.518(5) ?
    C25 H25A . 0.9900 ?
    C25 H25B . 0.9900 ?
    C26 C27 . 1.505(5) ?
    C26 H26A . 0.9900 ?
    C26 H26B . 0.9900 ?
    C27 C28 . 1.533(6) ?
    C27 H27A . 0.9900 ?
    C27 H27B . 0.9900 ?
    C28 C29 . 1.530(5) ?
    C28 H28A . 0.9900 ?
    C28 H28B . 0.9900 ?
    C29 H29A . 0.9900 ?
    C29 H29B . 0.9900 ?
    C30 C33 . 1.452(5) ?
    C31 C32 . 1.396(5) ?
    C32 H32 . 0.9500 ?
    C33 C34 . 1.358(5) ?
    C33 C36 . 1.433(4) ?
    C34 H34 . 0.9500 ?
    C35 C36 . 1.324(5) ?
    C35 H35 . 0.9500 ?
    C36 H36 . 0.9500 ?
loop_
    _geom_angle_atom_site_label_1
    _geom_angle_atom_site_label_2
    _geom_angle_atom_site_label_3
    _geom_angle_site_symmetry_1
    _geom_angle_site_symmetry_3
    _geom_angle
    _geom_angle_publ_flag
    C1 O2 H2 . . 114(3) ?
    C14 O3 C15 . . 106.7(3) ?
    C10 N1 C5 . . 106.7(3) ?
    C10 N1 C6 . . 125.9(3) ?
    C5 N1 C6 . . 127.4(3) ?
    C10 N2 C11 . . 105.0(3) ?
    O1 C1 O2 . . 123.4(3) ?
    O1 C1 C2 . . 122.9(3) ?
    O2 C1 C2 . . 113.6(3) ?
    C12 C2 C3 . . 121.1(3) ?
    C12 C2 C1 . . 119.7(3) ?
    C3 C2 C1 . . 119.2(3) ?
    C4 C3 C2 . . 122.3(3) ?
    C4 C3 H3 . . 118.8 ?
    C2 C3 H3 . . 118.8 ?
    C3 C4 C5 . . 116.4(3) ?
    C3 C4 H4B . . 121.8 ?
    C5 C4 H4B . . 121.8 ?
    N1 C5 C11 . . 105.6(3) ?
    N1 C5 C4 . . 132.5(3) ?
    C11 C5 C4 . . 121.8(3) ?
    C17 C6 N1 . . 114.3(3) ?
    C17 C6 C7 . . 114.9(4) ?
    N1 C6 C7 . . 113.0(3) ?
    C17 C6 H6 . . 104.4 ?
    N1 C6 H6 . . 104.4 ?
    C7 C6 H6 . . 104.4 ?
    C6 C7 C8 . . 112.3(3) ?
    C6 C7 H7A . . 109.2 ?
    C8 C7 H7A . . 109.2 ?
    C6 C7 H7B . . 109.2 ?
    C8 C7 H7B . . 109.2 ?
    H7A C7 H7B . . 107.9 ?
    C9 C8 C7 . . 114.2(4) ?
    C9 C8 H8A . . 108.7 ?
    C7 C8 H8A . . 108.7 ?
    C9 C8 H8B . . 108.7 ?
    C7 C8 H8B . . 108.7 ?
    H8A C8 H8B . . 107.6 ?
    C8 C9 C18 . . 112.1(5) ?
    C8 C9 H9A . . 109.2 ?
    C18 C9 H9A . . 109.2 ?
    C8 C9 H9B . . 109.2 ?
    C18 C9 H9B . . 109.2 ?
    H9A C9 H9B . . 107.9 ?
    N2 C10 N1 . . 112.6(3) ?
    N2 C10 C13 . . 121.8(3) ?
    N1 C10 C13 . . 125.5(3) ?
    N2 C11 C5 . . 110.1(3) ?
    N2 C11 C12 . . 129.0(3) ?
    C5 C11 C12 . . 120.8(3) ?
    C2 C12 C11 . . 117.5(3) ?
    C2 C12 H12 . . 121.2 ?
    C11 C12 H12 . . 121.2 ?
    C14 C13 C16 . . 105.7(3) ?
    C14 C13 C10 . . 126.2(3) ?
    C16 C13 C10 . . 127.8(3) ?
    C13 C14 O3 . . 110.4(3) ?
    C13 C14 H14 . . 124.8 ?
    O3 C14 H14 . . 124.8 ?
    C16 C15 O3 . . 110.7(4) ?
    C16 C15 H15 . . 124.6 ?
    O3 C15 H15 . . 124.6 ?
    C15 C16 C13 . . 106.4(4) ?
    C15 C16 H16 . . 126.8 ?
    C13 C16 H16 . . 126.8 ?
    C6 C17 C18 . . 109.2(4) ?
    C6 C17 H17A . . 109.8 ?
    C18 C17 H17A . . 109.8 ?
    C6 C17 H17B . . 109.8 ?
    C18 C17 H17B . . 109.8 ?
    H17A C17 H17B . . 108.3 ?
    C17 C18 C9 . . 108.6(4) ?
    C17 C18 H18A . . 110.0 ?
    C9 C18 H18A . . 110.0 ?
    C17 C18 H18B . . 110.0 ?
    C9 C18 H18B . . 110.0 ?
    H18A C18 H18B . . 108.3 ?
    C19 O4 H4 . . 114(3) ?
    C34 O6 C35 . . 105.9(3) ?
    C23 N3 C30 . . 106.7(2) ?
    C23 N3 C24 . . 127.5(3) ?
    C30 N3 C24 . . 124.4(3) ?
    C30 N4 C31 . . 106.0(3) ?
    O5 C19 O4 . . 123.5(3) ?
    O5 C19 C20 . . 124.5(3) ?
    O4 C19 C20 . . 111.9(3) ?
    C32 C20 C21 . . 120.4(3) ?
    C32 C20 C19 . . 120.5(3) ?
    C21 C20 C19 . . 119.1(3) ?
    C22 C21 C20 . . 121.8(3) ?
    C22 C21 H21 . . 119.1 ?
    C20 C21 H21 . . 119.1 ?
    C21 C22 C23 . . 118.4(3) ?
    C21 C22 H22 . . 120.8 ?
    C23 C22 H22 . . 120.8 ?
    N3 C23 C22 . . 134.8(3) ?
    N3 C23 C31 . . 105.3(3) ?
    C22 C23 C31 . . 119.9(3) ?
    N3 C24 C29 . . 114.3(3) ?
    N3 C24 C25 . . 112.6(3) ?
    C29 C24 C25 . . 112.8(3) ?
    N3 C24 H24 . . 105.4 ?
    C29 C24 H24 . . 105.4 ?
    C25 C24 H24 . . 105.4 ?
    C26 C25 C24 . . 109.8(3) ?
    C26 C25 H25A . . 109.7 ?
    C24 C25 H25A . . 109.7 ?
    C26 C25 H25B . . 109.7 ?
    C24 C25 H25B . . 109.7 ?
    H25A C25 H25B . . 108.2 ?
    C27 C26 C25 . . 111.5(3) ?
    C27 C26 H26A . . 109.3 ?
    C25 C26 H26A . . 109.3 ?
    C27 C26 H26B . . 109.3 ?
    C25 C26 H26B . . 109.3 ?
    H26A C26 H26B . . 108.0 ?
    C26 C27 C28 . . 111.6(3) ?
    C26 C27 H27A . . 109.3 ?
    C28 C27 H27A . . 109.3 ?
    C26 C27 H27B . . 109.3 ?
    C28 C27 H27B . . 109.3 ?
    H27A C27 H27B . . 108.0 ?
    C29 C28 C27 . . 110.8(3) ?
    C29 C28 H28A . . 109.5 ?
    C27 C28 H28A . . 109.5 ?
    C29 C28 H28B . . 109.5 ?
    C27 C28 H28B . . 109.5 ?
    H28A C28 H28B . . 108.1 ?
    C24 C29 C28 . . 110.1(3) ?
    C24 C29 H29A . . 109.6 ?
    C28 C29 H29A . . 109.6 ?
    C24 C29 H29B . . 109.6 ?
    C28 C29 H29B . . 109.6 ?
    H29A C29 H29B . . 108.1 ?
    N4 C30 N3 . . 112.2(3) ?
    N4 C30 C33 . . 122.7(3) ?
    N3 C30 C33 . . 125.1(3) ?
    N4 C31 C32 . . 128.8(3) ?
    N4 C31 C23 . . 109.7(3) ?
    C32 C31 C23 . . 121.4(3) ?
    C20 C32 C31 . . 117.9(3) ?
    C20 C32 H32 . . 121.1 ?
    C31 C32 H32 . . 121.1 ?
    C34 C33 C36 . . 104.2(3) ?
    C34 C33 C30 . . 124.4(3) ?
    C36 C33 C30 . . 131.3(3) ?
    O6 C34 C33 . . 111.5(3) ?
    O6 C34 H34 . . 124.2 ?
    C33 C34 H34 . . 124.2 ?
    C36 C35 O6 . . 111.1(3) ?
    C36 C35 H35 . . 124.4 ?
    O6 C35 H35 . . 124.4 ?
    C35 C36 C33 . . 107.2(3) ?
    C35 C36 H36 . . 126.4 ?
    C33 C36 H36 . . 126.4 ?
loop_
    _geom_hbond_atom_site_label_D
    _geom_hbond_atom_site_label_H
    _geom_hbond_atom_site_label_A
    _geom_hbond_site_symmetry_A
    _geom_hbond_distance_DH
    _geom_hbond_distance_HA
    _geom_hbond_distance_DA
    _geom_hbond_angle_DHA
    O2 H2 N2 2_656 0.99(5) 1.66(5) 2.653(3) 173(4)
    O4 H4 N4 2 0.75(5) 1.94(5) 2.653(4) 159(5)
data_global
_journal_date_recd_electronic     2009-07-16
_journal_date_accepted     2009-08-06
_journal_name_full     'Acta Crystallographica, Section E'
_journal_year     2009
_journal_volume     65
_journal_issue      9
_journal_page_first     o2136
_journal_page_last     o2136
_journal_paper_category     QO
_journal_coeditor_code     RK2157
_publ_contact_author_name     'Thomas Hermann'
_publ_contact_author_address
;
9500 Gilman Drive # 0358
La Jolla, CA 92093-0358
USA
;
_publ_contact_author_email     'tch@ucsd.edu'
_publ_contact_author_fax     '(+1) 858 534 0202'
_publ_contact_author_phone     '(+1) 858 534 4467'
_publ_section_title
;
1-Cyclohexyl-2-(3-furyl)-1<i>H</i>-benzimidazole-5-carboxylic acid
;
loop_
    _publ_author_name
    _publ_author_footnote
    _publ_author_address
    'Dibrov, Sergey' .
;
 9500 Gilman Drive # 0358
 La Jolla, CA 92093-0358
 USA
;
    'Dutta, Sanjay' .
;
 9500 Gilman Drive # 0358
 La Jolla, CA 92093-0358
 USA
;
    'Hermann, Thomas' .
;
 9500 Gilman Drive # 0358
 La Jolla, CA 92093-0358
 USA
;
