# Supplementary material for: 1-Cyclo­hexyl-2-(3-fur­yl)-1H-benzimidazole-5-carboxylic acid
Source: Acta Crystallogr Sect E Struct Rep Online. 2009 Aug 12;65(Pt 9):o2136. doi: 10.1107/S1600536809031213 (PMC2970106; doi:10.1107/S1600536809031213)
Supplement: Supplementary file 2 [file e-65-o2136-Isup2.hkl]

# 
# h,k,l, Fc-squared, Fo-squared, sigma(Fo-squared) and status flag 
# 
data_I
_shelx_title ' TCH07_0m in P2(1)' 
_shelx_refln_list_code          4 
_shelx_F_calc_maximum      147.53 
_exptl_crystal_F_000       656.00 
_reflns_d_resolution_high  0.8412 
 
loop_ 
 _symmetry_equiv_pos_as_xyz 
 'x, y, z' 
 '-x, y+1/2, -z' 
 
_cell_length_a     9.1402 
_cell_length_b    11.2446 
_cell_length_c    15.6061 
_cell_angle_alpha  90.000 
_cell_angle_beta  101.334 
_cell_angle_gamma  90.000 
 
_shelx_F_squared_multiplier     1.000 
 
loop_ 
 _refln_index_h 
 _refln_index_k 
 _refln_index_l 
 _refln_F_squared_calc 
 _refln_F_squared_meas 
 _refln_F_squared_sigma 
 _refln_observed_status 
   1 -13   0        7.71       10.65      2.87 o 
   2 -13   0       27.58       27.25      3.69 o 
   0 -12   0        5.45        8.40      3.48 o 
   1 -12   0       38.88       31.18      8.61 o 
   2 -12   0        1.32        5.33      3.07 o 
   3 -12   0       16.97       27.45      4.51 o 
   4 -12   0       12.05       11.27      2.87 o 
   1 -11   0      148.09      150.09      6.97 o 
   2 -11   0       21.07       27.95      6.35 o 
   3 -11   0       13.37       18.03      4.30 o 
   4 -11   0       47.59       51.02      5.74 o 
   5 -11   0        7.81       11.88      3.07 o 
   0 -10   0      256.35      276.97     12.71 o 
   1 -10   0       96.89      103.98      5.87 o 
   2 -10   0       53.03       61.88      5.05 o 
   3 -10   0       96.07       96.74      5.63 o 
   4 -10   0      102.92      113.73      8.40 o 
   5 -10   0        2.31       -1.43      2.87 o 
   6 -10   0        0.41       -1.43      2.66 o 
   1  -9   0      101.11      104.73      4.11 o 
   2  -9   0       31.16       22.95      2.70 o 
   3  -9   0      140.49      138.98      8.65 o 
   4  -9   0      257.43      255.85     12.10 o 
   5  -9   0      165.09      175.44     10.04 o 
   6  -9   0       41.71       43.85      5.94 o 
   0  -8   0      394.72      375.75     14.36 o 
   1  -8   0      562.69      638.67     14.15 o 
   2  -8   0       30.08       32.89      3.69 o 
   3  -8   0       52.70       46.72      5.74 o 
   4  -8   0      154.74      150.02      9.43 o 
   1  -7   0      344.11      353.08      9.21 o 
   2  -7   0       79.20      113.03      5.22 o 
   3  -7   0      479.36      496.84     23.80 o 
   4  -7   0      233.68      249.90     11.48 o 
   0  -6   0     2060.04     2277.04     48.71 o 
   1  -6   0     1152.10     1245.28     20.87 o 
   2  -6   0      487.04      438.83      9.87 o 
   3  -6   0      499.52      500.10     11.17 o 
   4  -6   0       27.82       40.98      4.92 o 
   1  -5   0      233.14      199.29      5.44 o 
   2  -5   0      589.72      691.39     12.63 o 
   3  -5   0       12.82       12.52      2.15 o 
   4  -5   0      159.10      159.06      7.58 o 
   6  -5   0      136.53      151.86      8.81 o 
   0  -4   0     3670.94     2952.44     60.54 o 
   1  -4   0        1.70        6.71      1.43 o 
   2  -4   0      431.66      368.84      9.54 o 
   3  -4   0      556.14      490.49      9.58 o 
   4  -4   0      635.44      604.24     16.43 o 
   6  -4   0      385.91      390.91     14.15 o 
   1  -3   0      869.38      668.63     15.24 o 
   2  -3   0      397.82      405.67     10.88 o 
   3  -3   0       60.68       53.18      2.61 o 
   4  -3   0       25.48       16.19      3.07 o 
   5  -3   0      243.66      281.50     10.05 o 
   6  -3   0        9.76        9.22      2.87 o 
   7  -3   0      471.74      421.35     15.59 o 
   1  -2   0      196.58      130.72      5.13 o 
   2  -2   0     2937.14     3091.34     62.60 o 
   3  -2   0      432.85      476.29     12.11 o 
   4  -2   0     1045.27      974.68     22.22 o 
   5  -2   0     1510.14     1574.64     35.01 o 
   6  -2   0      329.55      309.65     11.48 o 
   7  -2   0     1028.24      996.88     27.12 o 
   1  -1   0      322.26      342.06      9.67 o 
   4  -1   0     2757.05     2816.61     55.53 o 
   5  -1   0     1509.32     1533.25     34.19 o 
   6  -1   0      355.26      304.56     11.28 o 
   7  -1   0       69.37       53.23      4.43 o 
   2   0   0    18086.74    20614.30    507.95 o 
   3   0   0     2558.66     2437.92     49.23 o 
   4   0   0      582.51      583.52     20.23 o 
   5   0   0        7.07        9.42      2.25 o 
   6   0   0      407.14      394.25     13.33 o 
   7   0   0       31.81       35.45      4.02 o 
  10   0   0        8.18        8.60      3.07 o 
   1   1   0      322.12      363.25      9.67 o 
   2   1   0    13128.69    14502.07    216.30 o 
   3   1   0     4044.07     4120.44    119.27 o 
   4   1   0     2760.72     2646.07     67.97 o 
   5   1   0     1508.80     1513.59     26.77 o 
   6   1   0      359.20      301.89     11.69 o 
   7   1   0       69.04       61.02      4.63 o 
   8   1   0       39.35       30.12      6.35 o 
   9   1   0       10.53        7.50      3.03 o 
  10   1   0        1.59        2.05      2.66 o 
   0   2   0     8365.65     7399.05    173.22 o 
   1   2   0      195.13      142.41      5.34 o 
   2   2   0     2937.97     3232.89     49.04 o 
   3   2   0      433.39      498.15      7.79 o 
   4   2   0     1042.58     1008.98     16.73 o 
   5   2   0     1512.71     1534.82     25.26 o 
   6   2   0      331.95      301.61      8.55 o 
   7   2   0     1029.32      957.01     19.09 o 
   8   2   0      132.53      129.73      9.02 o 
   9   2   0      107.94       86.89      7.38 o 
  10   2   0       98.37      104.51      6.35 o 
   1   3   0      866.04      656.43     11.83 o 
   2   3   0      400.83      423.22      6.83 o 
   3   3   0       60.23       55.10      2.31 o 
   4   3   0       26.09       15.38      2.17 o 
   5   3   0      244.07      276.72      7.75 o 
   6   3   0       10.24        7.82      1.87 o 
   7   3   0      472.54      448.81     11.24 o 
   8   3   0       30.41       47.05      5.63 o 
   9   3   0      273.29      248.08     10.87 o 
  10   3   0       73.41       90.57      5.74 o 
   0   4   0     3666.32     3057.31     46.99 o 
   1   4   0        1.68        5.68      0.95 o 
   2   4   0      431.39      380.79      5.55 o 
   3   4   0      556.92      485.13      8.44 o 
   4   4   0      633.28      618.20     17.66 o 
   5   4   0       76.16       86.47      6.56 o 
   6   4   0      384.61      404.57     10.62 o 
   7   4   0       22.19       26.70      3.55 o 
   8   4   0       65.91       70.54      5.25 o 
   9   4   0       36.27       29.40      3.73 o 
  10   4   0       45.14       40.57      4.10 o 
   1   5   0      231.25      200.94      5.21 o 
   2   5   0      583.79      665.87     18.07 o 
   3   5   0       13.27       13.52      3.28 o 
   4   5   0      157.34      161.10      8.20 o 
   5   5   0      119.91      109.23      7.58 o 
   6   5   0      137.86      154.23      5.43 o 
   7   5   0        2.27        1.23      3.48 o 
   8   5   0        6.50        7.83      2.85 o 
   9   5   0        7.92        7.38      2.87 o 
   0   6   0     2059.52     2210.78     47.68 o 
   1   6   0     1148.67     1235.97     20.28 o 
   2   6   0      489.57      439.97     13.95 o 
   3   6   0      499.59      544.38     16.62 o 
   4   6   0       28.27       36.06      4.92 o 
   5   6   0      110.96      117.65      8.71 o 
   6   6   0       73.78       85.85      4.37 o 
   7   6   0        1.57        3.61      2.51 o 
   8   6   0       23.69       30.19      3.88 o 
   9   6   0       19.39       23.56      4.10 o 
   1   7   0      342.56      345.17     12.31 o 
   2   7   0       79.12      107.38      6.97 o 
   3   7   0      478.10      499.26     14.73 o 
   4   7   0      234.37      275.06      8.71 o 
   5   7   0      199.19      222.04      6.75 o 
   6   7   0       76.97       87.35      5.36 o 
   7   7   0       37.52       38.73      4.19 o 
   8   7   0        4.28        2.46      2.87 o 
   9   7   0       11.42       11.27      2.66 o 
   0   8   0      398.34      361.09     15.79 o 
   1   8   0      563.63      586.68     17.55 o 
   2   8   0       30.44       28.76      3.22 o 
   3   8   0       52.39       49.62      3.43 o 
   4   8   0      155.70      152.87      5.90 o 
   5   8   0       80.27       83.81      7.17 o 
   6   8   0       65.64       53.07      6.35 o 
   7   8   0      126.88      133.62      7.99 o 
   8   8   0       29.64       36.26      4.30 o 
   1   9   0      100.96       95.32      4.99 o 
   2   9   0       30.81       16.16      3.85 o 
   3   9   0      140.44      132.40      5.95 o 
   4   9   0      257.08      224.34     10.23 o 
   5   9   0      165.87      180.16      7.06 o 
   6   9   0       42.23       34.63      5.12 o 
   7   9   0        8.15        9.22      3.07 o 
   0  10   0      257.23      276.18     17.32 o 
   1  10   0       97.08      102.64      5.23 o 
   2  10   0       53.72       61.17      4.29 o 
   3  10   0       96.55      107.16      7.51 o 
   4  10   0      102.90      106.68      8.09 o 
   5  10   0        2.19        1.84      3.48 o 
   6  10   0        0.42        0.41      3.28 o 
   1  11   0      148.69      161.64      7.72 o 
   2  11   0       21.49       24.03      4.16 o 
   3  11   0       13.44       19.01      5.22 o 
   4  11   0       47.64       46.68      5.17 o 
   5  11   0        7.62       11.47      3.48 o 
   0  12   0        5.11        3.55      2.38 o 
   1  12   0       38.39       31.33      4.03 o 
   2  12   0        1.28        5.47      2.54 o 
   3  12   0       16.95       14.60      3.28 o 
  -2 -13   1       19.43       22.95      3.69 o 
  -1 -13   1       43.50       49.38      4.51 o 
   0 -13   1       18.64       23.02      2.68 o 
   1 -13   1       74.08       75.25      3.62 o 
   2 -13   1       17.81       14.55      3.07 o 
  -4 -12   1       15.35       21.10      3.89 o 
  -3 -12   1        8.55        7.58      3.07 o 
  -2 -12   1       38.14       35.45      5.33 o 
  -1 -12   1       43.92       52.05      4.20 o 
   0 -12   1       33.56       37.76      3.90 o 
   1 -12   1       22.87       24.43      3.62 o 
   2 -12   1        9.29       13.61      2.53 o 
   3 -12   1        8.26        6.15      2.87 o 
   4 -12   1       31.39       33.40      4.10 o 
  -5 -11   1       49.75       40.98      4.92 o 
  -4 -11   1      133.44      109.44      7.58 o 
  -3 -11   1      106.43      122.34      8.61 o 
  -2 -11   1      130.20      119.90      5.94 o 
  -1 -11   1       19.03       27.77      7.89 o 
   0 -11   1        2.96        3.28      3.38 o 
   1 -11   1       12.51       15.73      3.04 o 
   2 -11   1        6.18        6.15      2.60 o 
   3 -11   1      136.68      124.20      8.40 o 
   4 -11   1       22.30       14.75      3.69 o 
   5 -11   1        4.83        3.48      2.66 o 
  -5 -10   1        8.43       11.27      3.89 o 
  -4 -10   1       16.43        7.99      3.89 o 
  -3 -10   1       34.58       39.75      6.56 o 
  -2 -10   1      686.62      697.07     17.04 o 
  -1 -10   1      106.94      112.99      6.15 o 
   0 -10   1      202.34      200.72      7.68 o 
   1 -10   1      241.53      237.17      8.19 o 
   2 -10   1      109.05      118.62      6.15 o 
   3 -10   1       15.05       23.14      3.63 o 
   4 -10   1       20.74       16.19      4.30 o 
   5 -10   1        8.66        7.79      3.48 o 
   6 -10   1        1.94        2.46      2.87 o 
  -3  -9   1       77.46       56.50      9.02 o 
  -2  -9   1      144.64      159.86      4.98 o 
  -1  -9   1       73.33       87.41      3.84 o 
   0  -9   1       26.51       34.79      2.91 o 
   1  -9   1       82.37       82.89      3.86 o 
   2  -9   1      109.63       79.73      3.84 o 
   3  -9   1       36.31       19.76      2.80 o 
   4  -9   1      405.16      396.44     15.59 o 
   5  -9   1       78.84       65.37      6.97 o 
   6  -9   1       56.49       64.95      6.35 o 
   7  -9   1       34.39       35.65      4.71 o 
  -3  -8   1       40.53       62.90      6.35 o 
  -2  -8   1      347.79      325.65      9.57 o 
  -1  -8   1      136.68      135.57      6.09 o 
   0  -8   1      117.55      101.29      6.35 o 
   1  -8   1      388.24      421.52     13.33 o 
   2  -8   1      108.59       83.65      5.21 o 
   3  -8   1       85.83       62.32      4.20 o 
   4  -8   1       12.57       10.79      2.89 o 
   5  -8   1      107.35       96.11      8.20 o 
   6  -8   1       67.86       67.82      7.17 o 
   7  -8   1      210.04      203.35      9.63 o 
   8  -8   1       22.79       16.19      3.89 o 
  -4  -7   1      563.67      575.58     18.26 o 
  -3  -7   1       76.89       78.28      6.15 o 
  -2  -7   1      739.00      685.97     14.37 o 
  -1  -7   1       99.24       80.86      4.71 o 
   0  -7   1      101.35       98.78      4.71 o 
   1  -7   1       34.56       42.31      3.48 o 
   2  -7   1      368.50      393.62     10.08 o 
   3  -7   1       33.19       38.96      7.68 o 
   4  -7   1      281.75      285.81     12.30 o 
  -4  -6   1      239.49      239.46     10.25 o 
  -3  -6   1       61.11       71.92      5.53 o 
  -2  -6   1      136.72      150.22      5.29 o 
  -1  -6   1      534.45      597.11     12.04 o 
   0  -6   1      750.78      800.10     15.10 o 
   1  -6   1      132.45      121.49      4.78 o 
   2  -6   1     1039.96     1081.33     26.62 o 
   3  -6   1       59.41       57.18      3.77 o 
   4  -6   1       33.24       41.18      4.92 o 
   5  -6   1       72.59       48.77      5.74 o 
  -6  -5   1       95.85       90.37      6.76 o 
  -4  -5   1       73.60       86.68      5.53 o 
  -3  -5   1      398.74      347.12     11.49 o 
  -2  -5   1      621.85      765.98     13.50 o 
  -1  -5   1       12.82        8.34      2.05 o 
   0  -5   1      273.12      226.53      5.87 o 
   1  -5   1      337.38      458.06     10.15 o 
   2  -5   1     1526.65     1572.09     36.37 o 
   3  -5   1      240.20      234.74      6.60 o 
   4  -5   1      236.96      237.00      9.84 o 
   5  -5   1       12.15        9.75      2.77 o 
   6  -5   1      175.20      149.01      9.02 o 
  -6  -4   1      423.21      407.98     13.95 o 
  -4  -4   1      304.05      276.86      9.43 o 
  -3  -4   1      418.35      478.12     13.13 o 
  -2  -4   1      300.94      272.13     10.46 o 
  -1  -4   1     1310.46      929.86     15.02 o 
   0  -4   1      394.69      333.17      6.68 o 
   1  -4   1     1961.01     1606.52     24.28 o 
   2  -4   1       48.17       62.51      2.90 o 
   3  -4   1      138.34      158.33      4.93 o 
   4  -4   1      360.94      385.00      8.84 o 
   5  -4   1       17.11       19.05      3.28 o 
   6  -4   1       98.39       88.87      4.78 o 
  -7  -3   1      301.02      304.89     12.51 o 
  -6  -3   1      106.66      114.97      6.56 o 
  -4  -3   1      141.56      155.78      6.15 o 
  -3  -3   1      459.23      367.25     10.26 o 
  -2  -3   1      472.61      456.56     11.71 o 
  -1  -3   1      965.36      979.38     21.02 o 
   0  -3   1     3213.89     2741.58     55.02 o 
   1  -3   1      378.26      370.11      7.14 o 
   2  -3   1       38.31       25.61      2.87 o 
   3  -3   1       48.92       59.02      2.75 o 
   4  -3   1       31.05       30.22      2.46 o 
   5  -3   1      154.73      174.63      7.79 o 
   6  -3   1      131.18      127.26      5.29 o 
  10  -3   1       44.92       39.95      4.51 o 
  -8  -2   1      320.69      291.78     14.15 o 
  -7  -2   1      213.67      206.77      7.56 o 
  -6  -2   1       27.53       26.63      3.69 o 
  -5  -2   1     1087.49     1150.91     26.53 o 
  -3  -2   1      512.68      424.94     10.47 o 
   0  -2   1      186.23      139.55      5.54 o 
   1  -2   1     6452.60     5726.23    139.21 o 
   2  -2   1     1076.69     1029.74     22.48 o 
   3  -2   1      958.67      720.20     36.01 o 
   4  -2   1      344.47      352.69      7.68 o 
   5  -2   1     1007.29      949.86     24.05 o 
   6  -2   1      473.88      448.47     14.77 o 
   7  -2   1     1568.34     1483.48     34.98 o 
  10  -2   1       41.98       31.14      4.30 o 
  -9  -1   1       17.45       11.27      5.94 o 
  -8  -1   1       11.05       14.14      5.74 o 
  -7  -1   1        6.87        2.17      2.26 o 
  -6  -1   1      236.98      237.20      9.23 o 
  -5  -1   1     2746.75     3156.51     63.92 o 
  -4  -1   1      979.35      854.94     18.72 o 
   1  -1   1      483.94      471.59     12.97 o 
   2  -1   1    21751.65    23372.32    536.63 o 
   3  -1   1     1074.70      992.65     16.85 o 
   4  -1   1     3130.12     3118.16     37.08 o 
   5  -1   1     1281.74     1223.70     20.59 o 
   6  -1   1      637.33      603.88     18.27 o 
   7  -1   1      193.09      183.45      9.84 o 
   9  -1   1       36.52       47.33      6.15 o 
  10  -1   1       21.28       24.79      4.30 o 
  -9   0   1        9.75        6.15      5.74 o 
  -8   0   1       10.03       10.86      5.53 o 
  -7   0   1       19.79       13.34      2.69 o 
  -6   0   1       13.74       10.45      2.66 o 
  -5   0   1       21.43       22.13      2.87 o 
  -4   0   1      164.62      177.95      6.15 o 
  -3   0   1     6753.55     6605.81    128.55 o 
   0   0   1       80.92      125.65      3.70 o 
   1   0   1      125.59       73.05      3.28 o 
   2   0   1    13806.52    14504.89    215.52 o 
   3   0   1     1162.59     1016.46     27.05 o 
   4   0   1       97.23       94.87      2.77 o 
   5   0   1       13.39        9.04      1.66 o 
   6   0   1      169.93      173.61      8.61 o 
   7   0   1      163.74      158.17      6.86 o 
   8   0   1       25.47       26.22      6.15 o 
   9   0   1       23.56       28.68      5.53 o 
  10   0   1        3.63        5.12      2.87 o 
  -9   1   1       17.15        6.15      5.53 o 
  -8   1   1       10.68       29.30      7.79 o 
  -7   1   1        6.71        6.10      4.40 o 
  -6   1   1      237.59      247.04      9.84 o 
  -5   1   1     2759.04     3029.43     64.33 o 
  -4   1   1      974.72      800.13     13.74 o 
  -3   1   1    10653.35    10681.27    207.08 o 
  -2   1   1     8205.63     9053.69    201.57 o 
  -1   1   1      195.70      231.84      6.37 o 
   0   1   1     4422.38     4459.29    105.14 o 
   1   1   1      480.93      468.28     12.97 o 
   2   1   1    21764.56    22976.97    357.11 o 
   3   1   1     1076.12      979.36     17.64 o 
   4   1   1     3128.11     3234.93     46.06 o 
   5   1   1     1273.65     1229.79     20.88 o 
   6   1   1      635.37      592.39     13.06 o 
   7   1   1      190.58      177.80      5.78 o 
   8   1   1       29.33       29.91      5.74 o 
   9   1   1       36.14       37.29      5.74 o 
  10   1   1       21.64       26.84      4.30 o 
 -10   2   1        3.14        4.58      2.45 o 
  -9   2   1       23.44       32.17      7.99 o 
  -8   2   1      320.96      291.78     13.53 o 
  -7   2   1      215.28      208.04     11.48 o 
  -6   2   1       27.76       29.71      4.10 o 
  -5   2   1     1088.66     1158.32     27.55 o 
  -4   2   1      882.65      711.74     12.57 o 
  -3   2   1      509.79      419.21      6.63 o 
  -2   2   1      417.70      388.03     10.07 o 
  -1   2   1     9982.43     9767.36    227.48 o 
   0   2   1      187.61      139.56      5.54 o 
   1   2   1     6426.01     6091.27    139.40 o 
   2   2   1     1078.20     1046.26     13.94 o 
   3   2   1      963.00      718.33      8.93 o 
   4   2   1      344.09      366.77      8.05 o 
   5   2   1     1006.60      972.57     17.59 o 
   6   2   1      471.58      440.39     14.98 o 
   7   2   1     1568.90     1483.83     21.31 o 
   8   2   1      102.81      104.99      7.79 o 
   9   2   1      171.72      148.80      8.81 o 
  10   2   1       42.03       32.99      4.30 o 
 -10   3   1       64.10       63.52      5.12 o 
  -9   3   1       66.46       66.64      5.11 o 
  -8   3   1       82.50       80.19      5.63 o 
  -7   3   1      300.74      313.26      9.28 o 
  -6   3   1      105.58      107.18      7.17 o 
  -5   3   1      306.20      314.17      8.12 o 
  -4   3   1      140.88      151.63      4.85 o 
  -3   3   1      461.03      376.18      6.55 o 
  -2   3   1      477.94      467.77      7.26 o 
  -1   3   1      964.58      966.49     11.62 o 
   0   3   1     3225.17     2774.38     86.50 o 
   1   3   1      376.99      379.47      6.58 o 
   2   3   1       37.42       26.58      1.39 o 
   3   3   1       48.52       58.16      1.98 o 
   4   3   1       31.15       32.58      4.00 o 
   5   3   1      154.46      163.86      5.86 o 
   6   3   1      130.09      114.13      5.63 o 
   7   3   1      110.92      120.32      5.84 o 
   8   3   1        5.93        0.84      2.61 o 
   9   3   1      121.39      105.95      7.38 o 
  10   3   1       44.68       48.15      4.30 o 
 -10   4   1       37.64       34.22      4.10 o 
  -9   4   1       43.88       39.95      4.21 o 
  -8   4   1       68.58       67.81      5.25 o 
  -7   4   1       63.93       69.14      5.22 o 
  -6   4   1      421.75      406.92      8.54 o 
  -5   4   1      162.38      199.16      6.58 o 
  -4   4   1      301.66      291.22      7.49 o 
  -3   4   1      418.34      480.40      8.23 o 
  -2   4   1      303.30      278.35      5.47 o 
  -1   4   1     1308.75      946.13     15.54 o 
   0   4   1      396.37      317.74      5.11 o 
   1   4   1     1964.18     1624.81     24.94 o 
   2   4   1       47.80       57.28      2.39 o 
   3   4   1      138.68      165.82      7.38 o 
   4   4   1      358.36      386.44     13.13 o 
   5   4   1       16.93       16.19      4.10 o 
   6   4   1       97.88       95.32      5.34 o 
   7   4   1       41.45       44.79      3.90 o 
   8   4   1       60.09       57.56      4.84 o 
   9   4   1       55.76       51.02      5.33 o 
  10   4   1       12.17        9.63      2.46 o 
  -9   5   1       54.75       54.54      9.32 o 
  -8   5   1       30.14       32.22      5.94 o 
  -7   5   1       39.05       26.46      4.11 o 
  -6   5   1       97.00       93.63      4.33 o 
  -5   5   1       18.27       12.50      3.48 o 
  -4   5   1       72.52       90.78      6.35 o 
  -3   5   1      399.74      364.15     12.10 o 
  -2   5   1      619.38      761.49     31.62 o 
  -1   5   1       12.22        7.17      1.14 o 
   0   5   1      272.74      227.82      6.05 o 
   1   5   1      336.74      461.96      9.07 o 
   2   5   1     1529.82     1612.09     24.76 o 
   3   5   1      239.49      238.46      9.64 o 
   4   5   1      236.78      229.21     10.25 o 
   5   5   1       11.92        9.45      7.17 o 
   6   5   1      176.12      164.16      7.68 o 
   7   5   1       42.10       47.82      8.81 o 
   8   5   1       31.44       29.71      5.12 o 
   9   5   1        4.00        4.10      2.66 o 
  -9   6   1        5.98        4.51      2.31 o 
  -8   6   1       15.08        9.99      2.85 o 
  -7   6   1       38.02       41.62      4.48 o 
  -6   6   1       57.50       62.08      3.88 o 
  -5   6   1       34.13       34.89      4.30 o 
  -4   6   1      239.00      255.65     11.48 o 
  -3   6   1       60.61       85.85      6.15 o 
  -2   6   1      135.14      152.28      7.38 o 
  -1   6   1      529.60      626.02     17.24 o 
   0   6   1      755.19      776.08     14.01 o 
   1   6   1      131.28      122.88      5.94 o 
   2   6   1     1040.03     1055.69     26.73 o 
   3   6   1       60.24       60.86      5.33 o 
   4   6   1       32.63       42.62      5.33 o 
   5   6   1       72.59       59.20      3.54 o 
   6   6   1        6.23        7.13      2.15 o 
   7   6   1       56.58       50.61      6.15 o 
   8   6   1        9.67        7.38      3.28 o 
   9   6   1        3.34        6.76      2.66 o 
  -9   7   1        1.92        6.76      2.46 o 
  -8   7   1       38.99       36.88      3.88 o 
  -7   7   1       28.50       35.60      4.81 o 
  -6   7   1      102.32       87.68      5.29 o 
  -5   7   1      108.80      104.15      5.84 o 
  -4   7   1      562.45      569.31     12.65 o 
  -3   7   1       76.65       73.21      5.50 o 
  -2   7   1      745.10      713.56     20.53 o 
  -1   7   1       98.83       84.64      5.94 o 
   0   7   1      103.30       95.02      5.02 o 
   1   7   1       35.41       48.73      3.40 o 
   2   7   1      368.71      380.66     13.74 o 
   3   7   1       32.12       44.38      4.75 o 
   4   7   1      285.04      275.27     13.22 o 
   5   7   1      111.95      107.59      5.92 o 
   6   7   1       27.13       18.23      4.30 o 
   7   7   1       62.85       52.04      6.15 o 
   8   7   1        2.32        5.53      2.87 o 
  -8   8   1      146.84      147.37      7.38 o 
  -7   8   1       28.97       28.67      4.51 o 
  -6   8   1       48.20       44.01      4.34 o 
  -5   8   1      114.58      109.54      5.65 o 
  -4   8   1       18.13       17.81      2.38 o 
  -3   8   1       40.92       56.23      3.38 o 
  -2   8   1      345.33      318.22      6.94 o 
  -1   8   1      135.97      135.31      4.48 o 
   0   8   1      115.20       94.13      9.34 o 
   1   8   1      385.19      393.51     13.53 o 
   2   8   1      109.30       90.99      4.11 o 
   3   8   1       86.60       63.39      3.55 o 
   4   8   1       11.83        9.36      2.17 o 
   5   8   1      108.17      113.32      7.99 o 
   6   8   1       67.39       76.63      6.76 o 
   7   8   1      210.42      230.61      9.84 o 
   8   8   1       22.79       21.72      3.69 o 
  -7   9   1       56.32       54.09      5.33 o 
  -6   9   1       81.77       77.46      6.56 o 
  -5   9   1       12.16       11.68      3.69 o 
  -4   9   1      155.22      126.55      5.95 o 
  -3   9   1       77.01       55.57      3.70 o 
  -2   9   1      144.08      166.51      7.49 o 
  -1   9   1       73.75       85.58      4.71 o 
   0   9   1       25.97       32.30      3.51 o 
   1   9   1       82.45       89.75      4.77 o 
   2   9   1      110.39       86.37      4.03 o 
   3   9   1       36.83       19.87      2.55 o 
   4   9   1      405.13      404.49     10.60 o 
   5   9   1       78.54       63.34      4.77 o 
   6   9   1       56.04       66.08      4.52 o 
   7   9   1       34.34       24.79      4.10 o 
  -6  10   1       13.45        7.38      3.07 o 
  -5  10   1        8.65        9.65      2.97 o 
  -4  10   1       16.79       14.61      2.68 o 
  -3  10   1       34.40       27.09      5.28 o 
  -2  10   1      686.62      699.87     17.68 o 
  -1  10   1      106.29      108.80      5.34 o 
   0  10   1      202.77      201.34      6.72 o 
   1  10   1      240.80      230.45      7.18 o 
   2  10   1      110.12      124.58      5.65 o 
   3  10   1       15.08       12.70      3.56 o 
   4  10   1       20.57       20.28      4.71 o 
   5  10   1        8.74       15.37      4.30 o 
   6  10   1        1.95        2.46      3.07 o 
  -5  11   1       49.73       44.67      5.53 o 
  -4  11   1      132.64      111.77      6.96 o 
  -3  11   1      107.68      140.43      7.92 o 
  -2  11   1      130.85      132.13      7.28 o 
  -1  11   1       19.04       16.52      2.42 o 
   0  11   1        3.14        4.41      2.03 o 
   1  11   1       12.21       10.84      2.22 o 
   2  11   1        5.93        2.71      4.10 o 
   3  11   1      136.81      129.11      7.40 o 
   4  11   1       22.70       27.66      5.12 o 
   5  11   1        4.74        1.43      2.87 o 
  -3  12   1        8.79        8.08      2.57 o 
  -2  12   1       37.89       39.93      5.26 o 
  -1  12   1       44.42       52.22      4.70 o 
   0  12   1       32.87       36.82      4.07 o 
   1  12   1       23.08       23.28      4.12 o 
   2  12   1        9.15       11.61      4.10 o 
   3  12   1        8.25        1.60      2.18 o 
  -2 -13   2       27.39       22.95      3.69 o 
  -1 -13   2       40.33       43.23      4.30 o 
   0 -13   2        9.61        9.42      2.66 o 
   1 -13   2        2.14        2.56      2.25 o 
  -4 -12   2       89.24       90.78      5.94 o 
  -3 -12   2       29.13       41.80      5.12 o 
  -2 -12   2       24.18       34.01      5.12 o 
  -1 -12   2       14.64       17.41      3.89 o 
   0 -12   2        0.90       -0.44      1.95 o 
   1 -12   2       50.18       49.28      3.91 o 
   2 -12   2        4.84        4.33      3.69 o 
   3 -12   2        7.47        4.92      2.87 o 
   4 -12   2        6.14        9.83      2.66 o 
  -5 -11   2      179.85      181.20      8.40 o 
  -4 -11   2      114.30      119.48      7.79 o 
  -3 -11   2      184.00      195.75     10.25 o 
  -2 -11   2       92.62       86.68      7.79 o 
  -1 -11   2        1.24        0.34      2.39 o 
   0 -11   2       33.58       30.03      4.20 o 
   1 -11   2       58.85       54.81      4.71 o 
   2 -11   2      201.62      211.88     11.68 o 
   3 -11   2       15.30       14.14      2.89 o 
   4 -11   2       22.62       36.67      5.12 o 
   5 -11   2       23.96       28.48      4.30 o 
  -4 -10   2       22.03       26.43      5.94 o 
  -3 -10   2       20.47       17.00      4.51 o 
  -2 -10   2       45.64       40.75      4.63 o 
  -1 -10   2      437.15      437.90     11.30 o 
   0 -10   2      351.84      353.42     17.02 o 
   1 -10   2      169.52      170.94      7.17 o 
   2 -10   2       14.04       11.16      2.82 o 
   3 -10   2       28.00       19.28      3.24 o 
   4 -10   2       20.83       24.18      4.92 o 
   5 -10   2        8.63       12.50      3.69 o 
  -2  -9   2       39.50       51.79      3.74 o 
  -1  -9   2      474.87      500.94      8.86 o 
   0  -9   2      478.54      423.08      8.13 o 
   1  -9   2        5.80       11.80      2.07 o 
   2  -9   2      659.36      671.44     10.87 o 
   3  -9   2       43.97       34.03      4.40 o 
   4  -9   2      140.49      169.49     10.04 o 
   5  -9   2        3.79        1.64      3.28 o 
   6  -9   2        0.03        0.00      3.07 o 
   7  -9   2       17.69       12.50      3.07 o 
  -3  -8   2       70.83       67.41      6.35 o 
  -2  -8   2      153.78      136.09      8.61 o 
  -1  -8   2       88.14       89.04      5.14 o 
   0  -8   2        9.64       11.78      2.53 o 
   1  -8   2      294.72      356.83     10.08 o 
   2  -8   2      338.92      358.08     10.44 o 
   3  -8   2      314.68      352.05      7.13 o 
   4  -8   2        7.66       10.97      2.31 o 
   5  -8   2      589.42      587.06     19.08 o 
   6  -8   2      238.28      283.72     12.10 o 
   7  -8   2       46.49       37.70      5.33 o 
   8  -8   2        8.89        7.79      2.66 o 
  -3  -7   2       11.71       10.86      3.28 o 
  -2  -7   2      114.44      153.09      8.20 o 
  -1  -7   2      166.90      209.78      6.74 o 
   0  -7   2        7.65        4.92      1.88 o 
   1  -7   2        0.41        0.53      1.84 o 
   2  -7   2       19.42       19.09      3.04 o 
   3  -7   2      187.92      191.69      7.25 o 
   4  -7   2       98.15       82.74      5.13 o 
   5  -7   2      245.57      258.71     11.89 o 
   6  -7   2        0.98        1.84      3.69 o 
   7  -7   2      266.11      290.51     11.89 o 
   8  -7   2       47.16       55.32      5.53 o 
  -3  -6   2      313.97      293.87     11.07 o 
  -2  -6   2      517.32      507.93     15.39 o 
  -1  -6   2      892.12      929.54     16.56 o 
   0  -6   2     1854.02     1827.09     28.87 o 
   1  -6   2      560.50      603.70     12.33 o 
   2  -6   2      164.35      168.08      8.20 o 
   3  -6   2       90.29      119.79      5.22 o 
   4  -6   2       85.97      116.03      5.50 o 
   5  -6   2       61.69       69.15      3.91 o 
   6  -6   2       58.85       63.52      7.17 o 
   7  -6   2       30.73       35.44      6.15 o 
   8  -6   2       24.92       26.22      5.12 o 
   9  -6   2       29.19       24.38      4.10 o 
  -3  -5   2       64.72       43.24      4.10 o 
  -2  -5   2      579.87      582.08     15.60 o 
  -1  -5   2     1323.22     1322.17     21.42 o 
   0  -5   2      257.67      235.41      6.67 o 
   1  -5   2      827.13      907.33     15.77 o 
   2  -5   2       53.05       46.38      2.97 o 
   3  -5   2      510.64      522.68     16.11 o 
   4  -5   2      582.81      638.05     13.42 o 
   5  -5   2       67.57       68.94      3.51 o 
   6  -5   2       33.66       43.44      5.94 o 
   7  -5   2       85.59       92.83      7.79 o 
   8  -5   2        0.70       -1.02      3.07 o 
   9  -5   2       15.07       14.34      3.28 o 
  -6  -4   2      113.00      102.04      5.02 o 
  -3  -4   2      342.90      335.61     10.05 o 
  -2  -4   2      453.82      420.40     11.70 o 
  -1  -4   2      538.57      558.20     27.52 o 
   0  -4   2      535.79      310.73      7.91 o 
   1  -4   2       97.28       90.11     10.66 o 
   2  -4   2      440.44      452.37     13.96 o 
   3  -4   2      128.82      148.68      8.30 o 
   4  -4   2       77.07       89.60      3.39 o 
   5  -4   2      408.91      417.89      8.32 o 
   6  -4   2      287.65      278.02     16.20 o 
   8  -4   2      224.70      217.29     10.86 o 
   9  -4   2       16.99       13.32      3.48 o 
  -8  -3   2       45.73       32.17      8.40 o 
  -7  -3   2       38.86       35.49      3.93 o 
  -6  -3   2      163.15      170.74      7.58 o 
  -3  -3   2      757.25      740.17     17.06 o 
  -2  -3   2      873.28      798.06     18.11 o 
  -1  -3   2      819.39      619.64     14.82 o 
   0  -3   2       41.27       33.57      2.07 o 
   1  -3   2      161.33      117.95      3.07 o 
   2  -3   2      831.96      774.44     25.40 o 
   3  -3   2       84.90       93.43      3.69 o 
   4  -3   2      769.96      704.82     13.51 o 
   5  -3   2      336.74      351.43      7.17 o 
   6  -3   2      188.10      195.22      6.59 o 
   7  -3   2      309.53      321.30     12.10 o 
   8  -3   2      114.48       95.91      7.79 o 
   9  -3   2      158.91      145.52      8.40 o 
  -9  -2   2       17.68       15.37      6.35 o 
  -8  -2   2      107.01      121.72     10.45 o 
  -7  -2   2      274.31      251.74      7.91 o 
  -6  -2   2        0.91        1.84      1.84 o 
  -5  -2   2      229.46      225.94      7.59 o 
   0  -2   2    12364.84    12431.69    294.29 o 
   1  -2   2       65.88       45.50      3.89 o 
   2  -2   2      148.93      204.07     12.40 o 
   3  -2   2      667.30      694.30      9.93 o 
   4  -2   2     1039.59     1101.01     14.96 o 
   5  -2   2      218.29      182.83      4.79 o 
   6  -2   2      148.16      144.49      8.71 o 
   7  -2   2       52.58       41.33      4.10 o 
   8  -2   2       64.74       65.36      7.17 o 
   9  -2   2       89.81       99.38      7.38 o 
  10  -2   2        9.00        4.92      2.46 o 
  -9  -1   2        1.23       -4.30      5.53 o 
  -8  -1   2       48.67       33.19      8.40 o 
  -7  -1   2       19.35       20.14      5.74 o 
  -6  -1   2      768.25      676.85     18.28 o 
  -5  -1   2      687.51      788.80     18.69 o 
  -1  -1   2     2707.42     2554.12     60.38 o 
   1  -1   2     1108.91     1239.31     31.44 o 
   2  -1   2     2067.50     1833.15     19.59 o 
   3  -1   2      477.19      483.38     15.33 o 
   4  -1   2     2373.78     2309.45     28.09 o 
   5  -1   2      453.27      401.04      9.28 o 
   6  -1   2      791.29      688.53     20.74 o 
   7  -1   2      590.59      565.62     12.15 o 
   8  -1   2       50.38       46.51      6.56 o 
   9  -1   2       52.68       52.45      6.15 o 
  10  -1   2        1.55        1.64      2.46 o 
 -10   0   2        6.74       -2.46      5.33 o 
  -9   0   2       12.26       13.11      6.15 o 
  -8   0   2       13.44        8.81      5.53 o 
  -7   0   2      178.33      196.72      8.51 o 
  -6   0   2       22.40       75.80      5.12 o 
  -5   0   2        2.81        1.02      1.43 o 
  -4   0   2      804.88      816.94     18.09 o 
  -3   0   2     6337.04     6521.26    126.50 o 
  -1   0   2      347.78      314.71      8.02 o 
   0   0   2     2930.07     2933.89     69.63 o 
   2   0   2      113.90      222.29      3.56 o 
   3   0   2        0.45        3.16      0.89 o 
   4   0   2       83.56       89.86      9.11 o 
   5   0   2      737.27      678.27     13.36 o 
   6   0   2       31.07       25.84      3.09 o 
   7   0   2      103.26      110.73      5.22 o 
   8   0   2      356.45      372.40     14.56 o 
   9   0   2        2.79        0.41      2.87 o 
  10   0   2        5.57        5.12      2.66 o 
 -10   1   2        4.35        3.69      5.12 o 
  -9   1   2        1.29        5.74      5.74 o 
  -8   1   2       48.88       55.12      8.61 o 
  -7   1   2       19.34       25.67      3.37 o 
  -6   1   2      767.21      702.31     19.30 o 
  -5   1   2      684.54      778.46     13.86 o 
  -4   1   2     1932.68     1881.61     28.04 o 
  -3   1   2     3078.64     3184.67     63.09 o 
  -2   1   2      809.30      953.16     13.25 o 
  -1   1   2     2700.05     2517.12     60.38 o 
   0   1   2       82.17       88.17      3.90 o 
   1   1   2     1107.84     1229.78     31.44 o 
   2   1   2     2067.53     1809.49     21.60 o 
   3   1   2      474.24      490.88     10.47 o 
   4   1   2     2364.66     2291.05     28.00 o 
   5   1   2      452.29      399.28      9.57 o 
   6   1   2      788.52      688.81     23.41 o 
   7   1   2      590.13      567.67     13.47 o 
   8   1   2       50.87       41.59      6.15 o 
   9   1   2       53.08       61.88      6.15 o 
  10   1   2        1.52        2.05      2.25 o 
 -10   2   2       83.85       70.08      7.99 o 
  -9   2   2       18.12       25.61      6.35 o 
  -8   2   2      108.33      114.14      9.43 o 
  -7   2   2      272.15      235.49     17.02 o 
  -6   2   2        0.85        2.66      1.84 o 
  -5   2   2      229.50      223.90      5.94 o 
  -4   2   2      298.96      396.53     10.05 o 
  -3   2   2     1926.99     1617.66     34.29 o 
  -2   2   2      117.61      144.34      3.02 o 
  -1   2   2      555.10      487.93      8.80 o 
   0   2   2    12433.60    12848.35    294.65 o 
   1   2   2       65.89       49.19      3.69 o 
   2   2   2      148.85      197.13      3.44 o 
   3   2   2      663.53      687.08     11.32 o 
   4   2   2     1041.73     1086.03     18.61 o 
   5   2   2      217.33      199.38      6.44 o 
   6   2   2      149.26      161.91      9.43 o 
   7   2   2       52.06       48.94      4.92 o 
   8   2   2       64.85       55.53      6.76 o 
   9   2   2       89.93       91.19      6.97 o 
  10   2   2        8.96        3.89      2.25 o 
 -10   3   2       33.01       17.40      3.05 o 
  -9   3   2      176.59      172.58     10.86 o 
  -8   3   2       45.24       44.67      7.38 o 
  -7   3   2       39.16       51.09      4.26 o 
  -6   3   2      163.69      167.66      8.61 o 
  -5   3   2       33.08       20.47      2.24 o 
  -4   3   2     1203.05     1195.01     16.00 o 
  -3   3   2      753.58      735.01      9.18 o 
  -2   3   2      877.62      802.27     15.21 o 
  -1   3   2      815.76      640.66      8.16 o 
   0   3   2       40.86       36.30      2.26 o 
   1   3   2      162.76      120.80      3.00 o 
   2   3   2      835.35      795.46     11.47 o 
   3   3   2       84.14       96.04      3.59 o 
   4   3   2      768.00      742.18     19.93 o 
   5   3   2      337.76      366.07     13.54 o 
   6   3   2      186.58      178.18      8.03 o 
   7   3   2      310.41      311.98     10.35 o 
   8   3   2      114.35      100.82      8.20 o 
   9   3   2      159.09      150.85      8.20 o 
  10   3   2        1.69       -1.43      1.84 o 
 -10   4   2       67.31       77.25      5.33 o 
  -9   4   2       13.03        3.43      2.57 o 
  -8   4   2        5.07        8.42      2.85 o 
  -7   4   2      164.63      156.18      9.22 o 
  -6   4   2      112.62      107.35      4.90 o 
  -5   4   2      552.72      517.69     11.54 o 
  -4   4   2       13.84       11.66      1.60 o 
  -3   4   2      341.46      320.73      5.34 o 
  -2   4   2      455.48      428.32      7.25 o 
  -1   4   2      543.25      556.27      9.86 o 
   0   4   2      536.30      314.22      6.37 o 
   1   4   2       97.53       86.29      3.19 o 
   2   4   2      443.38      443.92     14.68 o 
   3   4   2      128.95      153.94      8.61 o 
   4   4   2       76.74       95.49      6.35 o 
   5   4   2      408.46      435.46     15.79 o 
   6   4   2      286.04      279.40     16.20 o 
   7   4   2        6.69       10.24      3.89 o 
   8   4   2      224.62      251.12     11.27 o 
   9   4   2       17.15       14.75      3.48 o 
  -9   5   2       14.49       14.77      7.79 o 
  -8   5   2       17.50       11.78      2.90 o 
  -7   5   2        2.04        3.79      2.61 o 
  -6   5   2        0.34        1.21      2.10 o 
  -5   5   2       38.50       55.52      5.94 o 
  -4   5   2      271.60      308.87      8.26 o 
  -3   5   2       64.36       45.27      2.97 o 
  -2   5   2      579.31      566.27     12.07 o 
  -1   5   2     1326.56     1331.05     38.31 o 
   0   5   2      259.13      230.78      5.72 o 
   1   5   2      830.34      912.96     20.45 o 
   2   5   2       53.01       47.44      2.82 o 
   3   5   2      511.99      525.57     16.01 o 
   4   5   2      582.80      614.07     19.09 o 
   5   5   2       66.47       72.01      3.53 o 
   6   5   2       33.68       44.85      5.12 o 
   7   5   2       85.31       91.80      7.58 o 
   8   5   2        0.71       -1.02      2.66 o 
   9   5   2       15.30       18.64      3.89 o 
  -9   6   2       39.79       29.23      3.54 o 
  -8   6   2       24.77       33.98      4.08 o 
  -7   6   2       13.64       24.42      3.99 o 
  -6   6   2       27.28       27.49      3.29 o 
  -5   6   2      143.99      158.90      6.20 o 
  -4   6   2      188.07      226.09     10.66 o 
  -3   6   2      316.49      295.92     11.69 o 
  -2   6   2      520.18      509.58     15.80 o 
  -1   6   2      894.08      941.25     23.84 o 
   0   6   2     1856.55     1828.35     40.63 o 
   1   6   2      562.99      604.16     11.83 o 
   2   6   2      164.95      170.50      5.50 o 
   3   6   2       90.96      114.96      7.17 o 
   4   6   2       87.42      116.87      7.99 o 
   5   6   2       60.76       65.74      3.65 o 
   6   6   2       60.37       80.32      7.17 o 
   7   6   2       30.19       23.15      5.12 o 
   8   6   2       24.97       25.61      4.71 o 
   9   6   2       28.78       26.23      3.69 o 
  -9   7   2       25.80       30.53      3.89 o 
  -8   7   2       93.41       99.79      5.13 o 
  -7   7   2       28.51       37.00      4.19 o 
  -6   7   2      101.06      114.76      5.87 o 
  -5   7   2       18.88       25.15      3.02 o 
  -4   7   2        0.58        1.65      1.64 o 
  -3   7   2       12.11        8.17      2.61 o 
  -2   7   2      113.33      148.37      8.40 o 
  -1   7   2      167.34      197.80      9.22 o 
   0   7   2        7.80        3.89      2.46 o 
   1   7   2        0.46        0.33      1.43 o 
   2   7   2       18.85       23.15      3.89 o 
   3   7   2      189.34      189.44      5.52 o 
   4   7   2       97.50       81.33      4.23 o 
   5   7   2      245.46      263.93      8.87 o 
   6   7   2        1.02       -1.43      3.07 o 
   7   7   2      265.83      287.44     11.89 o 
   8   7   2       47.12       60.03      5.33 o 
  -8   8   2       76.44       64.60      5.53 o 
  -7   8   2       12.61       16.25      3.48 o 
  -6   8   2      106.02      104.59      5.58 o 
  -5   8   2      199.97      208.00     16.50 o 
  -4   8   2       19.91       20.99      2.60 o 
  -3   8   2       71.44       73.95      4.43 o 
  -2   8   2      155.72      134.72      3.88 o 
  -1   8   2       85.69       91.53      3.83 o 
   0   8   2        9.21        6.80      2.71 o 
   1   8   2      298.84      322.51      8.16 o 
   2   8   2      341.24      338.16      7.36 o 
   3   8   2      313.98      329.61      7.45 o 
   4   8   2        8.01       12.43      2.81 o 
   5   8   2      591.14      605.28     13.73 o 
   6   8   2      238.60      250.62     11.69 o 
   7   8   2       46.49       44.26      5.12 o 
  -8   9   2        3.33        9.01      2.46 o 
  -7   9   2       18.22       19.35      3.24 o 
  -6   9   2       23.21       22.10      3.62 o 
  -5   9   2       24.24       22.33      5.55 o 
  -4   9   2      263.34      294.05      8.50 o 
  -3   9   2       78.74       63.54      5.69 o 
  -2   9   2       39.26       51.53      4.87 o 
  -1   9   2      474.72      514.02     16.52 o 
   0   9   2      481.10      454.04     10.07 o 
   1   9   2        5.98       12.78      2.42 o 
   2   9   2      660.15      669.81     13.72 o 
   3   9   2       43.28       38.00      3.95 o 
   4   9   2      141.12      150.84      9.84 o 
   5   9   2        3.66        4.51      3.69 o 
   6   9   2        0.01       -0.61      3.28 o 
  -7  10   2       26.62       28.27      3.89 o 
  -6  10   2       38.24       43.85      4.92 o 
  -5  10   2       46.47       46.96      5.13 o 
  -4  10   2       21.85       25.81      3.54 o 
  -3  10   2       20.19        8.92      2.69 o 
  -2  10   2       45.69       38.70      6.18 o 
  -1  10   2      438.40      440.19      9.94 o 
   0  10   2      353.09      369.24      9.12 o 
   1  10   2      170.43      176.51      6.33 o 
   2  10   2       14.12       12.90      2.69 o 
   3  10   2       27.56       26.19      5.71 o 
   4  10   2       21.09       16.19      4.30 o 
   5  10   2        8.75       12.91      4.10 o 
   6  10   2       28.20       24.59      4.71 o 
  -4  11   2      115.80      121.92      7.37 o 
  -3  11   2      182.77      203.54     10.86 o 
  -2  11   2       91.66       93.63      6.47 o 
  -1  11   2        1.12        2.71      2.68 o 
   0  11   2       32.90       31.42      3.44 o 
   1  11   2       59.04       55.55      3.98 o 
   2  11   2      199.82      202.29      6.42 o 
   3  11   2       14.80       14.15      3.29 o 
   4  11   2       21.83       31.55      5.33 o 
   5  11   2       23.67       21.31      4.30 o 
  -3  12   2       29.21       35.50      4.34 o 
  -2  12   2       24.38       32.68      4.14 o 
  -1  12   2       15.43       12.62      2.75 o 
   0  12   2        0.85       -0.69      2.06 o 
   1  12   2       49.91       44.06      3.31 o 
   2  12   2        4.76        2.19      2.18 o 
   3  12   2        7.21        3.69      2.66 o 
  -2 -13   3       23.64       34.01      3.89 o 
  -1 -13   3       13.75        9.83      2.66 o 
   0 -13   3       13.29        7.99      2.46 o 
   1 -13   3       14.68       12.29      2.87 o 
  -4 -12   3       99.85       95.50      5.94 o 
  -3 -12   3       16.28       20.28      4.30 o 
  -2 -12   3        5.70        5.94      3.07 o 
  -1 -12   3       70.11       70.69      6.15 o 
   0 -12   3        7.62        9.10      2.56 o 
   1 -12   3       30.24       35.86      3.55 o 
   2 -12   3       38.02       40.56      3.47 o 
   3 -12   3        3.32        2.46      2.46 o 
   4 -12   3       62.89       66.60      4.71 o 
  -4 -11   3        8.06       11.27      3.69 o 
  -3 -11   3      200.16      194.32      9.84 o 
  -2 -11   3       99.32       90.98      7.79 o 
  -1 -11   3       58.58       72.94      4.98 o 
   0 -11   3        2.35        2.77      2.46 o 
   1 -11   3      176.09      179.71      6.88 o 
   2 -11   3       54.26       51.20      4.42 o 
   3 -11   3       36.98       31.42      3.69 o 
   4 -11   3       48.60       54.71      5.74 o 
   5 -11   3       24.96       28.89      4.10 o 
  -3 -10   3       59.61       52.86      6.97 o 
  -2 -10   3      418.07      411.84     15.59 o 
  -1 -10   3       52.09       51.73      4.85 o 
   0 -10   3      327.50      337.30      9.93 o 
   1 -10   3      136.68      157.10      6.96 o 
   2 -10   3      102.67       88.05      7.48 o 
   3 -10   3       20.47       31.49      4.20 o 
   4 -10   3      167.39      194.51     10.04 o 
   5 -10   3       36.11       32.37      5.12 o 
   6 -10   3       14.94       15.78      3.69 o 
  -2  -9   3      194.44      170.54     10.25 o 
  -1  -9   3      512.05      541.77      9.30 o 
   0  -9   3       50.18       35.22      3.10 o 
   1  -9   3      354.92      325.00      7.15 o 
   2  -9   3      291.35      285.23      7.66 o 
   3  -9   3      112.05      114.32      6.08 o 
   4  -9   3      411.01      426.30     10.62 o 
   5  -9   3       42.32       45.89      6.56 o 
   6  -9   3       27.42       29.09      4.92 o 
   7  -9   3       45.30       46.92      4.51 o 
  -3  -8   3      294.56      289.71     12.71 o 
  -2  -8   3       37.11       42.41      5.53 o 
  -1  -8   3      145.14      140.51      6.87 o 
   0  -8   3      110.53      133.65      9.84 o 
   1  -8   3      171.59      191.58      7.38 o 
   2  -8   3       38.35       38.11      6.66 o 
   3  -8   3      342.14      358.78      7.37 o 
   4  -8   3      226.27      217.15      7.81 o 
   5  -8   3       42.99       52.66      6.76 o 
   6  -8   3      163.30      178.11      9.84 o 
   7  -8   3       26.00       26.43      4.71 o 
  -2  -7   3       23.41       24.79      4.30 o 
  -1  -7   3       26.95       38.37      3.40 o 
   0  -7   3      139.55      164.06      6.16 o 
   1  -7   3      137.21      137.21      5.72 o 
   2  -7   3      251.20      315.53      9.28 o 
   3  -7   3      137.71      122.05      5.94 o 
   4  -7   3       50.95       42.67      3.62 o 
   5  -7   3      176.76      184.67     10.25 o 
   6  -7   3       33.67       33.60      6.15 o 
   7  -7   3      203.93      213.39     10.04 o 
   8  -7   3       67.20       75.20      5.53 o 
  -3  -6   3      126.11      122.76      6.97 o 
  -2  -6   3      333.48      381.47     12.72 o 
  -1  -6   3      368.90      413.07      9.35 o 
   0  -6   3      766.36      837.49     15.54 o 
   1  -6   3      260.84      330.21      8.48 o 
   2  -6   3      197.67      251.99      7.46 o 
   3  -6   3       10.81       20.14      3.03 o 
   4  -6   3      121.52      133.13      5.20 o 
   5  -6   3       12.27        9.04      1.87 o 
   6  -6   3        2.97        2.66      3.69 o 
   7  -6   3       12.10        6.76      3.48 o 
   8  -6   3       20.26       17.21      3.89 o 
  -3  -5   3     1348.66     1366.47     31.08 o 
  -2  -5   3      859.25      770.50     19.73 o 
  -1  -5   3      609.88      629.01     22.28 o 
   0  -5   3      143.06      215.33     22.96 o 
   1  -5   3      267.82      289.84      7.18 o 
   2  -5   3      269.41      257.29      7.03 o 
   3  -5   3      654.68      751.17     14.88 o 
   4  -5   3      172.23      193.19      6.81 o 
   5  -5   3      148.40      141.95      5.08 o 
   6  -5   3      300.90      315.75      9.28 o 
   7  -5   3       52.29       43.44      6.76 o 
   8  -5   3        8.91        9.83      3.69 o 
   9  -5   3        8.66        6.76      2.87 o 
  -7  -4   3      154.28      131.99     10.45 o 
  -6  -4   3       17.65        7.99      4.51 o 
  -3  -4   3      773.48      764.36     18.29 o 
  -2  -4   3      180.17      190.67      6.97 o 
  -1  -4   3       33.98       25.41      2.87 o 
   0  -4   3      265.34      242.45      8.20 o 
   1  -4   3      121.44      139.94      4.35 o 
   2  -4   3       25.14       35.28      2.68 o 
   3  -4   3       99.18      118.25      6.56 o 
   4  -4   3       49.64       36.92      3.27 o 
   5  -4   3       81.83       85.44      3.86 o 
   6  -4   3      279.91      251.71      6.85 o 
   7  -4   3       15.62       17.44      3.24 o 
   8  -4   3       40.82       35.04      5.94 o 
   9  -4   3       68.86       73.15      5.94 o 
  -9  -3   3       37.14       38.11      9.01 o 
  -8  -3   3      189.91      217.68     12.91 o 
  -7  -3   3      233.30      258.64      8.18 o 
  -6  -3   3       51.81       65.36      4.51 o 
  -2  -3   3      187.66      234.17      7.18 o 
  -1  -3   3      107.72      134.26      5.12 o 
   0  -3   3     2738.75     2563.82     65.61 o 
   1  -3   3      301.05      262.89      8.21 o 
   2  -3   3      497.61      579.26     10.82 o 
   3  -3   3      188.98      172.70      4.21 o 
   4  -3   3      145.40      143.03      4.17 o 
   5  -3   3       13.19        9.93      1.96 o 
   6  -3   3       88.97       94.91      5.19 o 
   7  -3   3      137.83      139.45      6.27 o 
   8  -3   3       88.90       94.47      7.79 o 
   9  -3   3       19.86       23.97      4.71 o 
  -9  -2   3       80.19       69.87     10.04 o 
  -8  -2   3       65.60       77.86      9.63 o 
  -7  -2   3      104.40      105.94      5.19 o 
  -6  -2   3      280.24      266.35      9.23 o 
  -1  -2   3     1519.64     1439.88     36.01 o 
   1  -2   3      622.12      508.21      7.76 o 
   2  -2   3     1168.84     1117.09     16.13 o 
   3  -2   3       95.59       93.77      2.95 o 
   4  -2   3      726.98      768.43     11.58 o 
   5  -2   3        8.78       11.73      1.78 o 
   6  -2   3       54.44       51.91      4.05 o 
   7  -2   3       28.30       32.09      5.33 o 
   8  -2   3        9.38        1.23      3.28 o 
   9  -2   3       36.10       22.54      4.92 o 
  10  -2   3        9.62       15.16      3.28 o 
 -10  -1   3       27.65       22.95      6.15 o 
  -9  -1   3        3.40       18.03      6.56 o 
  -8  -1   3       58.43       39.55      8.61 o 
  -7  -1   3      175.81      202.55      6.99 o 
  -6  -1   3      333.13      328.74     10.25 o 
  -5  -1   3     1732.02     1785.52     37.51 o 
  -1  -1   3      810.10      827.06     21.44 o 
   0  -1   3     4216.26     4024.00     61.04 o 
   1  -1   3     1184.51     1330.42     34.08 o 
   2  -1   3     3967.43     3834.86     39.71 o 
   3  -1   3     1376.56     1212.54     20.34 o 
   4  -1   3      108.28      137.78      7.45 o 
   5  -1   3      124.28      118.51      3.94 o 
   6  -1   3        2.90        8.31      2.66 o 
   7  -1   3      126.24      116.49      4.78 o 
   8  -1   3        2.05        6.15      3.48 o 
   9  -1   3       33.84       36.88      5.33 o 
  10  -1   3       66.85       71.51      4.92 o 
 -10   0   3        0.33       -2.05      5.53 o 
  -9   0   3       50.01       54.91      9.22 o 
  -8   0   3       57.48       74.99      9.84 o 
  -7   0   3      138.67      122.62      8.10 o 
  -6   0   3       84.68       87.91      5.12 o 
  -5   0   3        4.36        1.43      1.23 o 
  -4   0   3       18.14        6.97      1.43 o 
  -1   0   3     2065.71     2117.33     50.47 o 
   0   0   3        0.11       -1.23      1.23 o 
   1   0   3     1145.11     1305.51     33.47 o 
   2   0   3     9637.06     9315.86     93.83 o 
   3   0   3     1119.61      905.12     15.14 o 
   4   0   3     1436.97     1514.54     24.17 o 
   5   0   3      197.92      222.97      6.88 o 
   6   0   3        0.01       -0.51      1.74 o 
   7   0   3       25.49       27.63      3.25 o 
   8   0   3       94.74       78.07      7.58 o 
   9   0   3        0.47       -1.23      2.46 o 
  10   0   3        8.50       10.65      2.87 o 
 -10   1   3       27.82       32.99      7.99 o 
  -9   1   3        3.39        6.56      5.94 o 
  -8   1   3       58.24       56.76      8.40 o 
  -7   1   3      176.23      193.55      6.52 o 
  -6   1   3      336.21      309.01     12.41 o 
  -5   1   3     1729.32     1801.24     33.90 o 
  -4   1   3       70.17       82.75      2.68 o 
  -3   1   3      658.99      549.03     12.13 o 
  -2   1   3     2878.19     2711.07     53.21 o 
  -1   1   3      808.16      844.28     13.47 o 
   0   1   3     4211.14     4099.62     96.03 o 
   1   1   3     1181.51     1310.57     34.08 o 
   2   1   3     3975.87     3816.81     43.90 o 
   3   1   3     1383.43     1197.71     15.75 o 
   4   1   3      107.90      134.63      3.82 o 
   5   1   3      123.46      116.41      7.17 o 
   6   1   3        2.81        6.99      3.07 o 
   7   1   3      125.72      116.66      5.52 o 
   8   1   3        2.00        0.61      3.07 o 
   9   1   3       33.84       40.57      5.33 o 
  10   1   3       66.48       76.23      4.92 o 
 -10   2   3       14.83       19.46      5.33 o 
  -9   2   3       80.16       81.55      9.43 o 
  -8   2   3       64.88       68.18      4.70 o 
  -7   2   3      104.37       94.91      3.86 o 
  -6   2   3      279.35      271.26      7.24 o 
  -5   2   3      106.30      100.18      3.69 o 
  -4   2   3      755.50      708.40     11.99 o 
  -3   2   3      149.85      141.68      3.99 o 
  -2   2   3      268.19      201.60      3.73 o 
  -1   2   3     1513.08     1407.31     23.07 o 
   0   2   3       53.33       47.53      2.26 o 
   1   2   3      625.58      495.70     12.05 o 
   2   2   3     1165.20     1089.39     19.08 o 
   3   2   3       95.67       98.37      3.61 o 
   4   2   3      736.61      750.04     13.92 o 
   5   2   3        8.65        4.92      2.46 o 
   6   2   3       54.55       52.15      4.61 o 
   7   2   3       28.11       33.81      5.74 o 
   8   2   3        9.37       11.68      3.89 o 
   9   2   3       35.69       27.66      4.92 o 
  10   2   3        9.69        5.53      2.25 o 
 -10   3   3       18.26       15.98      4.92 o 
  -9   3   3       36.66       48.35      8.20 o 
  -8   3   3      189.14      209.66      7.18 o 
  -7   3   3      232.83      242.31      6.18 o 
  -6   3   3       51.12       57.85      3.55 o 
  -5   3   3      219.94      234.30      6.29 o 
  -4   3   3      473.64      417.81      8.34 o 
  -3   3   3      152.32      173.21      3.17 o 
  -2   3   3      187.42      242.45      6.75 o 
  -1   3   3      107.71      142.41      3.29 o 
   0   3   3     2736.45     2571.28     31.90 o 
   1   3   3      301.74      268.18      5.05 o 
   2   3   3      498.63      593.80     16.02 o 
   3   3   3      189.95      185.50      5.36 o 
   4   3   3      144.81      155.57      7.79 o 
   5   3   3       13.65       13.11      3.48 o 
   6   3   3       88.59       90.75      6.97 o 
   7   3   3      138.40      164.77      9.63 o 
   8   3   3       87.49       94.88      7.58 o 
   9   3   3       19.93       21.92      4.30 o 
 -10   4   3        9.65       13.32      3.07 o 
  -9   4   3       50.58       48.18      4.53 o 
  -8   4   3      120.52      104.52      8.40 o 
  -7   4   3      153.91      153.90      5.94 o 
  -6   4   3       17.74       19.40      2.08 o 
  -5   4   3      732.23      782.31     14.95 o 
  -4   4   3      249.23      216.19      8.48 o 
  -3   4   3      777.32      749.49     13.51 o 
  -2   4   3      181.85      185.20      4.21 o 
  -1   4   3       34.01       30.13      1.80 o 
   0   4   3      265.52      237.73      5.34 o 
   1   4   3      122.43      150.34      4.34 o 
   2   4   3       25.56       33.10      3.07 o 
   3   4   3       97.63      115.27      5.23 o 
   4   4   3       50.81       36.47      4.51 o 
   5   4   3       81.68       83.46      4.69 o 
   6   4   3      279.96      260.61      6.65 o 
   7   4   3       15.76        7.99      3.89 o 
   8   4   3       41.15       37.29      5.33 o 
   9   4   3       68.86       76.84      5.53 o 
  -9   5   3       15.49       15.56      2.95 o 
  -8   5   3       39.80       42.40      4.92 o 
  -7   5   3       71.00       90.26      5.29 o 
  -6   5   3      131.24      152.95      5.28 o 
  -5   5   3      121.25      115.06      4.11 o 
  -4   5   3       61.90       98.15      6.15 o 
  -3   5   3     1350.24     1377.71     43.74 o 
  -2   5   3      853.51      784.42     28.88 o 
  -1   5   3      608.13      665.90     18.28 o 
   0   5   3      142.32      197.38      5.25 o 
   1   5   3      266.45      284.09     13.12 o 
   2   5   3      266.64      261.46      6.81 o 
   3   5   3      653.86      747.10     14.29 o 
   4   5   3      174.04      209.69     10.04 o 
   5   5   3      147.97      135.43      5.89 o 
   6   5   3      300.49      309.57      9.75 o 
   7   5   3       52.71       54.50      6.35 o 
   8   5   3        9.20        6.97      3.28 o 
   9   5   3        8.73        2.25      2.25 o 
  -9   6   3       76.28       77.08      4.46 o 
  -8   6   3       23.05       25.36      3.93 o 
  -7   6   3       21.82       29.81      4.19 o 
  -6   6   3        8.58       13.78      2.97 o 
  -5   6   3       76.60       90.34      4.47 o 
  -4   6   3      449.59      431.41     15.59 o 
  -3   6   3      126.85      130.14      7.58 o 
  -2   6   3      334.29      358.71     12.72 o 
  -1   6   3      369.24      394.46     13.33 o 
   0   6   3      771.11      815.29     21.57 o 
   1   6   3      262.89      341.44      8.10 o 
   2   6   3      197.56      241.70      6.96 o 
   3   6   3       10.76       16.39      3.89 o 
   4   6   3      124.04      132.03      5.49 o 
   5   6   3       12.68       13.89      2.29 o 
   6   6   3        2.74        2.66      3.07 o 
   7   6   3       12.09        9.01      3.48 o 
   8   6   3       20.28       18.44      4.30 o 
  -9   7   3       14.97       25.61      3.69 o 
  -8   7   3      108.54      101.20      5.13 o 
  -7   7   3      147.09      145.45      6.45 o 
  -6   7   3      188.99      160.90      9.63 o 
  -5   7   3       30.43       38.42      3.07 o 
  -4   7   3       54.32       57.80      3.87 o 
  -3   7   3     1118.66     1192.64     36.35 o 
  -2   7   3       22.59       23.15      4.30 o 
  -1   7   3       26.90       49.79      5.12 o 
   0   7   3      140.84      162.53      8.40 o 
   1   7   3      135.48      127.68      7.38 o 
   2   7   3      253.03      318.04     15.99 o 
   3   7   3      138.59      109.98      4.46 o 
   4   7   3       50.17       37.51      3.88 o 
   5   7   3      176.38      178.03      6.59 o 
   6   7   3       32.81       39.75      5.74 o 
   7   7   3      203.41      207.44      9.63 o 
   8   7   3       66.73       59.83      4.92 o 
  -8   8   3       36.85       30.94      3.29 o 
  -7   8   3        3.24        5.60      2.41 o 
  -6   8   3      211.55      190.69     13.02 o 
  -5   8   3      327.03      340.50      9.02 o 
  -4   8   3      171.59      155.18      5.20 o 
  -3   8   3      294.44      305.19      7.07 o 
  -2   8   3       37.02       44.47      3.52 o 
  -1   8   3      145.67      138.31      4.60 o 
   0   8   3      111.08      126.04      4.40 o 
   1   8   3      170.11      175.07      5.29 o 
   2   8   3       39.38       28.04      3.54 o 
   3   8   3      342.10      367.50     19.48 o 
   4   8   3      227.06      229.25      8.51 o 
   5   8   3       42.84       41.06      4.37 o 
   6   8   3      163.33      155.15      6.39 o 
   7   8   3       26.32       27.04      8.20 o 
  -8   9   3       13.60       20.49      3.48 o 
  -7   9   3       85.23       98.66      4.85 o 
  -6   9   3       52.21       58.56      6.25 o 
  -5   9   3       12.61       14.08      3.42 o 
  -4   9   3      136.99      144.56      6.07 o 
  -3   9   3     1175.40     1173.81     34.80 o 
  -2   9   3      195.76      174.55      7.82 o 
  -1   9   3      513.86      554.98      8.44 o 
   0   9   3       49.55       28.86      2.92 o 
   1   9   3      357.05      345.00      8.75 o 
   2   9   3      290.18      284.84      8.43 o 
   3   9   3      112.14      117.89      6.53 o 
   4   9   3      407.76      383.56     12.61 o 
   5   9   3       41.74       48.56      6.56 o 
   6   9   3       26.74       24.59      5.33 o 
  -7  10   3       16.98       17.21      3.48 o 
  -6  10   3      107.75      111.87      6.56 o 
  -5  10   3       19.40       25.18      3.06 o 
  -4  10   3      133.32      130.72     12.40 o 
  -3  10   3       61.24       65.88      4.65 o 
  -2  10   3      421.62      406.71     13.35 o 
  -1  10   3       52.41       55.58      6.12 o 
   0  10   3      328.82      339.92      8.64 o 
   1  10   3      137.50      154.41      6.41 o 
   2  10   3      102.70       84.02      5.04 o 
   3  10   3       21.45       16.96      3.03 o 
   4  10   3      165.68      170.32      9.84 o 
   5  10   3       36.62       26.02      5.12 o 
  -5  11   3      179.13      179.56      9.43 o 
  -4  11   3        7.87       12.03      3.44 o 
  -3  11   3      199.74      184.60      8.35 o 
  -2  11   3      100.79       89.13      6.55 o 
  -1  11   3       57.43       67.02      6.04 o 
   0  11   3        2.36        0.97      2.51 o 
   1  11   3      173.52      169.24      6.05 o 
   2  11   3       55.08       42.95      3.71 o 
   3  11   3       36.80       33.53      4.60 o 
   4  11   3       49.80       50.40      5.33 o 
  -3  12   3       15.67       17.30      3.54 o 
  -2  12   3        5.67        3.44      2.15 o 
  -1  12   3       69.47       64.23      4.90 o 
   0  12   3        7.69       11.49      4.01 o 
   1  12   3       30.73       30.42      4.08 o 
   2  12   3       38.25       34.28      3.76 o 
  -1 -13   4        1.52        0.00      2.05 o 
   0 -13   4        7.64        6.76      2.46 o 
  -3 -12   4        7.54        7.79      3.07 o 
  -2 -12   4       41.48       41.18      4.92 o 
  -1 -12   4        7.00        6.15      3.07 o 
   0 -12   4       50.20       55.73      5.74 o 
   1 -12   4       19.96       17.09      2.51 o 
   2 -12   4       31.10       29.50      3.11 o 
   3 -12   4       34.63       20.49      3.69 o 
  -3 -11   4      262.08      285.39     11.48 o 
  -2 -11   4      153.57      155.35      9.22 o 
  -1 -11   4        3.30        8.81      3.48 o 
   0 -11   4      219.51      192.28     10.56 o 
   1 -11   4       21.94       12.70      2.82 o 
   2 -11   4      103.09       97.62      5.07 o 
   3 -11   4      193.99      220.86      6.88 o 
   4 -11   4        0.58        1.23      2.46 o 
   5 -11   4       92.33       93.86      5.53 o 
  -2 -10   4      240.61      259.32     11.89 o 
  -1 -10   4     1151.89     1047.29     19.46 o 
   0 -10   4      307.12      332.40      9.71 o 
   1 -10   4      479.23      462.28     11.82 o 
   2 -10   4      185.19      194.01      7.79 o 
   3 -10   4      366.33      361.81      9.64 o 
   4 -10   4      194.25      182.64      9.63 o 
   5 -10   4       19.62       26.63      4.92 o 
   6 -10   4      160.80      160.71      7.17 o 
  -2  -9   4      681.61      575.52     19.91 o 
  -1  -9   4      322.35      241.84      6.82 o 
   0  -9   4      588.76      550.92     11.82 o 
   1  -9   4      140.72      122.01      5.20 o 
   2  -9   4      608.73      606.53     20.21 o 
   3  -9   4       77.36       85.26     13.42 o 
   4  -9   4        8.28        7.36      2.68 o 
   5  -9   4        5.43        2.87      3.48 o 
   6  -9   4       24.91       19.05      4.51 o 
   7  -9   4        6.14        7.79      2.66 o 
  -2  -8   4      163.78      146.14      9.02 o 
  -1  -8   4      426.15      449.00     16.41 o 
   0  -8   4       34.59       34.33      3.84 o 
   1  -8   4      285.56      289.82      9.35 o 
   2  -8   4      224.31      256.12      6.19 o 
   3  -8   4      149.93      146.68      4.84 o 
   4  -8   4      164.29      148.04      6.52 o 
   5  -8   4       42.64       53.48      6.76 o 
   6  -8   4        2.01        5.53      3.28 o 
   7  -8   4       13.54       12.50      3.28 o 
  -2  -7   4      117.85      106.77      7.17 o 
  -1  -7   4       34.90       34.83      4.71 o 
   0  -7   4       74.15       78.10      4.42 o 
   1  -7   4        4.12        8.79      2.39 o 
   2  -7   4       81.95       92.82      5.22 o 
   3  -7   4        4.08        0.89      2.16 o 
   4  -7   4      101.80       95.17      4.55 o 
   5  -7   4      161.07      162.73      9.84 o 
   6  -7   4       65.88       67.82      7.38 o 
   7  -7   4        7.13        8.40      3.28 o 
   8  -7   4        6.79       10.24      2.87 o 
  -3  -6   4      732.97      757.69     20.33 o 
  -2  -6   4      385.15      467.27     14.56 o 
  -1  -6   4       11.01        8.40      2.66 o 
   0  -6   4      140.89      145.28      5.36 o 
   1  -6   4      106.33      102.26      4.51 o 
   2  -6   4       69.40       55.51      3.84 o 
   3  -6   4      178.01      170.29     11.07 o 
   4  -6   4       71.81       64.58      3.78 o 
   5  -6   4       77.68       80.12      3.73 o 
   6  -6   4       39.59       54.50      6.76 o 
   7  -6   4       27.18       22.74      5.53 o 
   8  -6   4       19.88       22.74      4.51 o 
  -6  -5   4       48.96       43.44      7.58 o 
  -2  -5   4       12.48        9.22      2.46 o 
  -1  -5   4     1275.81     1473.02     33.14 o 
   0  -5   4      344.08      463.28     14.26 o 
   1  -5   4      534.95      641.65     17.65 o 
   2  -5   4      370.26      416.40     13.74 o 
   3  -5   4        1.26        3.89      1.74 o 
   4  -5   4      515.34      527.86     17.24 o 
   5  -5   4       93.20       79.84      3.58 o 
   6  -5   4      201.53      201.32      7.54 o 
   7  -5   4       20.37       15.57      4.51 o 
   8  -5   4       69.69       73.56      6.35 o 
   9  -5   4        0.25        1.84      2.25 o 
  -8  -4   4       22.37       25.40      6.97 o 
  -7  -4   4        7.67       14.34      6.15 o 
  -6  -4   4       37.32       33.60      6.97 o 
  -2  -4   4      428.60      390.94     11.29 o 
  -1  -4   4      164.66      212.39      7.59 o 
   0  -4   4     1643.34     1849.15     27.57 o 
   1  -4   4      758.46      746.87     13.44 o 
   2  -4   4      218.45      160.77      5.22 o 
   3  -4   4      680.02      650.61     21.46 o 
   4  -4   4      240.20      249.30     11.07 o 
   5  -4   4      114.26      106.37      4.42 o 
   6  -4   4       38.74       38.67      3.43 o 
   7  -4   4       18.63       29.54      5.53 o 
   8  -4   4       74.66       78.68      6.97 o 
   9  -4   4        5.07        9.83      3.07 o 
  -9  -3   4       17.78        9.01      6.56 o 
  -8  -3   4      189.13      190.01     12.71 o 
  -7  -3   4        9.18        5.43      2.42 o 
  -6  -3   4      277.44      313.19      8.03 o 
  -2  -3   4      852.26      899.79     20.16 o 
  -1  -3   4     1832.70     1660.36     34.11 o 
   0  -3   4      680.19      625.68     15.42 o 
   1  -3   4     1629.21     1489.72     22.84 o 
   2  -3   4      462.31      601.64     11.39 o 
   3  -3   4       55.16       57.65      3.33 o 
   4  -3   4      715.95      727.46     14.52 o 
   5  -3   4       14.79       11.27      3.48 o 
   6  -3   4       98.37      100.74      4.61 o 
   7  -3   4       19.37       26.00      3.74 o 
   8  -3   4       71.52       63.73      6.97 o 
   9  -3   4        5.28        6.97      3.07 o 
 -10  -2   4      113.81       93.45      9.43 o 
  -9  -2   4       20.86       14.96      6.76 o 
  -8  -2   4      114.15      115.99     10.86 o 
  -7  -2   4       54.74       60.04      4.24 o 
  -6  -2   4        4.36        3.89      1.64 o 
  -1  -2   4      264.35      264.04      7.18 o 
   0  -2   4      630.89      699.91     16.24 o 
   1  -2   4      941.92      899.43     14.48 o 
   2  -2   4      878.28      821.07     12.80 o 
   3  -2   4      337.19      295.98     15.32 o 
   4  -2   4       40.52       44.79      3.79 o 
   5  -2   4      490.68      450.59     10.79 o 
   6  -2   4       37.28       38.06      3.90 o 
   7  -2   4       14.63       10.15      2.68 o 
   8  -2   4       21.35       22.84      3.59 o 
   9  -2   4        7.51        6.15      3.07 o 
 -10  -1   4       17.11       18.03      6.15 o 
  -9  -1   4       20.10       11.88      6.35 o 
  -8  -1   4       55.40       69.05      9.22 o 
  -7  -1   4      108.65      106.62      5.11 o 
  -6  -1   4       80.60      101.02      5.12 o 
  -5  -1   4      181.31      139.60      4.71 o 
  -1  -1   4      578.61      535.69     14.81 o 
   0  -1   4        2.98        3.23      0.87 o 
   1  -1   4     1781.74     1721.79     21.86 o 
   2  -1   4     1679.34     1557.88     42.32 o 
   3  -1   4       10.71       17.83      1.77 o 
   4  -1   4      154.43      139.66      9.94 o 
   5  -1   4      101.66       89.07      4.55 o 
   6  -1   4        9.60       13.57      2.75 o 
   7  -1   4      168.62      170.87      6.87 o 
   8  -1   4       53.50       55.12      6.56 o 
   9  -1   4        3.97        3.28      2.87 o 
 -10   0   4        4.27        4.92      5.74 o 
  -9   0   4        5.00       13.11      6.15 o 
  -8   0   4       44.17       42.41      6.45 o 
  -7   0   4        8.35        2.82      1.40 o 
  -6   0   4      437.38      486.03     10.00 o 
  -5   0   4      699.13      723.90     16.84 o 
  -4   0   4      131.81      171.56      4.51 o 
  -2   0   4       39.98       42.83      2.25 o 
  -1   0   4        3.99        2.43      0.55 o 
   0   0   4     5640.13     5706.49     85.72 o 
   1   0   4      311.00      307.44      4.90 o 
   2   0   4     1459.22     1251.19     19.48 o 
   3   0   4       54.95       70.05      7.38 o 
   4   0   4      137.45      164.94      5.43 o 
   5   0   4        5.55        3.81      1.72 o 
   6   0   4        0.40        1.33      2.03 o 
   7   0   4      128.55      123.38      4.93 o 
   8   0   4        6.06        0.41      3.07 o 
   9   0   4        0.48       -1.02      2.46 o 
 -10   1   4       16.95       16.19      5.74 o 
  -9   1   4       20.49       22.95      6.35 o 
  -8   1   4       55.29       55.44      4.16 o 
  -7   1   4      109.18      111.72      4.34 o 
  -6   1   4       79.39       98.46      3.84 o 
  -5   1   4      181.15      143.39      5.43 o 
  -4   1   4      214.29      234.63      4.71 o 
  -3   1   4       53.56       43.24      2.05 o 
  -2   1   4      666.79      591.02     12.54 o 
  -1   1   4      576.19      515.80      9.04 o 
   0   1   4        2.92        5.48      1.21 o 
   1   1   4     1773.58     1709.87     18.70 o 
   2   1   4     1681.34     1631.88     24.17 o 
   3   1   4       10.34       15.12      2.87 o 
   4   1   4      154.04      156.46      8.20 o 
   5   1   4      101.84       96.93      6.97 o 
   6   1   4        9.48       11.08      2.46 o 
   7   1   4      168.82      170.49      6.65 o 
   8   1   4       53.50       43.23      6.15 o 
   9   1   4        3.84        2.87      2.87 o 
 -10   2   4      113.51      113.94      8.81 o 
  -9   2   4       20.73       24.38      5.94 o 
  -8   2   4      115.45      102.11      4.89 o 
  -7   2   4       55.76       54.59      2.92 o 
  -6   2   4        4.39        2.55      1.28 o 
  -5   2   4     1005.53     1025.61     16.92 o 
  -4   2   4       76.70       73.82      2.46 o 
  -3   2   4      126.28       92.49      2.31 o 
  -2   2   4     1753.40     1690.79     34.73 o 
  -1   2   4      263.21      272.69      5.82 o 
   0   2   4      635.46      696.74      9.98 o 
   1   2   4      941.58      892.27     11.76 o 
   2   2   4      877.74      830.60     23.55 o 
   3   2   4      332.73      282.35     16.31 o 
   4   2   4       40.25       37.42      3.18 o 
   5   2   4      489.78      436.40     15.80 o 
   6   2   4       36.34       32.13      3.84 o 
   7   2   4       14.45       15.85      3.89 o 
   8   2   4       20.86       25.20      5.33 o 
   9   2   4        7.51        7.99      3.07 o 
 -10   3   4       47.00       61.67      7.38 o 
  -9   3   4       18.55       35.03      7.58 o 
  -8   3   4      188.29      188.89     12.20 o 
  -7   3   4        8.82        4.25      1.47 o 
  -6   3   4      276.08      314.85      7.85 o 
  -5   3   4       73.20       77.97      4.30 o 
  -4   3   4     1176.30     1229.54     19.48 o 
  -3   3   4      220.56      242.19      4.61 o 
  -2   3   4      855.34      917.02     17.85 o 
  -1   3   4     1838.27     1618.10     29.04 o 
   0   3   4      682.90      624.86      8.60 o 
   1   3   4     1635.73     1479.50     22.62 o 
   2   3   4      458.85      592.88     28.84 o 
   3   3   4       54.06       56.77      3.26 o 
   4   3   4      713.39      729.39     14.21 o 
   5   3   4       15.08       12.91      3.48 o 
   6   3   4       97.37       98.14      5.51 o 
   7   3   4       20.03       13.11      4.10 o 
   8   3   4       70.85       65.16      6.56 o 
   9   3   4        5.26        9.01      2.87 o 
 -10   4   4        5.11       10.86      4.51 o 
  -9   4   4       13.04       15.57      4.92 o 
  -8   4   4       22.81       30.32      6.35 o 
  -7   4   4        7.88       15.37      3.69 o 
  -6   4   4       38.44       40.13      2.42 o 
  -5   4   4       88.31       70.78      3.44 o 
  -4   4   4      360.94      387.58      8.84 o 
  -3   4   4     1348.47     1177.43     36.75 o 
  -2   4   4      428.24      397.46     12.90 o 
  -1   4   4      164.74      205.17      5.43 o 
   0   4   4     1649.89     1812.55     27.86 o 
   1   4   4      759.89      753.58     13.21 o 
   2   4   4      220.20      154.36      5.00 o 
   3   4   4      678.76      627.84     12.70 o 
   4   4   4      241.69      234.13     10.66 o 
   5   4   4      112.97      102.55      5.36 o 
   6   4   4       38.48       35.91      5.32 o 
   7   4   4       18.93       23.36      4.71 o 
   8   4   4       74.15       76.02      6.35 o 
   9   4   4        4.98       12.70      2.87 o 
  -9   5   4        0.84        1.33      2.20 o 
  -8   5   4       75.37       95.73      5.50 o 
  -7   5   4        1.66       -2.87      2.87 o 
  -6   5   4       49.40       60.60      6.45 o 
  -5   5   4      220.94      200.15      6.46 o 
  -4   5   4      575.18      622.58     13.06 o 
  -3   5   4      322.73      357.60      8.55 o 
  -2   5   4       12.70       15.08      2.24 o 
  -1   5   4     1270.98     1464.05     25.60 o 
   0   5   4      340.18      470.15     13.74 o 
   1   5   4      529.34      621.16     11.96 o 
   2   5   4      370.57      394.95      9.20 o 
   3   5   4        1.09        1.81      1.52 o 
   4   5   4      514.98      524.40     13.64 o 
   5   5   4       94.35       84.08      5.88 o 
   6   5   4      201.93      200.47      6.86 o 
   7   5   4       20.23       30.12      5.33 o 
   8   5   4       69.15       72.33      5.94 o 
   9   5   4        0.24        0.00      2.05 o 
  -9   6   4       46.85       47.76      3.84 o 
  -8   6   4       90.64       71.09      4.84 o 
  -7   6   4        3.45        3.48      2.46 o 
  -6   6   4      122.88       92.05      5.02 o 
  -5   6   4       46.53       44.50      3.48 o 
  -4   6   4      322.39      310.10     11.05 o 
  -3   6   4      732.04      771.65     21.97 o 
  -2   6   4      386.35      464.19     15.18 o 
  -1   6   4       10.55        6.56      2.46 o 
   0   6   4      140.89      151.67      7.58 o 
   1   6   4      106.07      103.59      4.23 o 
   2   6   4       70.86       53.56      3.55 o 
   3   6   4      178.12      162.75      8.81 o 
   4   6   4       70.86       64.36      3.78 o 
   5   6   4       78.36       80.09      3.61 o 
   6   6   4       39.42       34.45      4.37 o 
   7   6   4       27.42       30.32      4.92 o 
   8   6   4       20.25       20.49      4.10 o 
  -9   7   4       31.55       34.42      4.10 o 
  -8   7   4      170.31      198.09      6.74 o 
  -7   7   4       37.46       31.41      3.97 o 
  -6   7   4       21.60       30.14      3.84 o 
  -5   7   4      219.89      202.97      5.77 o 
  -4   7   4       41.53       40.79      4.54 o 
  -3   7   4       86.10      114.25      4.77 o 
  -2   7   4      119.63      112.45      6.66 o 
  -1   7   4       34.87       38.93      4.71 o 
   0   7   4       74.22       88.73      6.56 o 
   1   7   4        4.28        7.78      3.07 o 
   2   7   4       83.16       88.28      5.45 o 
   3   7   4        4.26        1.14      2.73 o 
   4   7   4      101.66       95.02      4.46 o 
   5   7   4      161.14      157.07      5.29 o 
   6   7   4       65.28       66.17      4.87 o 
   7   7   4        7.12        8.71      2.41 o 
  -8   8   4       88.00      106.61      5.53 o 
  -7   8   4       56.16       64.79      4.48 o 
  -6   8   4      473.98      510.16     17.23 o 
  -5   8   4      288.37      304.40      8.49 o 
  -4   8   4      364.93      335.01      7.68 o 
  -3   8   4      207.89      193.35      5.61 o 
  -2   8   4      164.94      154.89      5.93 o 
  -1   8   4      426.49      426.56      7.36 o 
   0   8   4       34.12       37.35      2.94 o 
   1   8   4      285.09      277.01      6.82 o 
   2   8   4      222.42      248.25      7.83 o 
   3   8   4      151.41      149.72      6.66 o 
   4   8   4      162.88      150.17     10.25 o 
   5   8   4       42.34       42.21      6.35 o 
   6   8   4        1.94        7.99      3.89 o 
   7   8   4       13.69       15.57      4.10 o 
  -7   9   4        6.00        8.75      2.39 o 
  -6   9   4       39.16       56.05      4.13 o 
  -5   9   4       13.37        9.47      2.47 o 
  -4   9   4      656.45      634.17     16.40 o 
  -3   9   4      124.85      104.63     13.25 o 
  -2   9   4      683.97      589.26     11.37 o 
  -1   9   4      320.29      248.73      7.91 o 
   0   9   4      588.61      553.17      9.81 o 
   1   9   4      140.68      131.95     11.84 o 
   2   9   4      603.64      603.05     12.94 o 
   3   9   4       75.99       84.55      5.36 o 
   4   9   4        7.89        5.49      2.36 o 
   5   9   4        5.06        3.48      3.28 o 
   6   9   4       25.01       21.92      4.71 o 
  -7  10   4       34.62       30.53      3.89 o 
  -6  10   4      115.02      119.24      8.61 o 
  -5  10   4       11.24       10.04      3.07 o 
  -4  10   4      177.09      171.77      6.29 o 
  -3  10   4       15.14       28.90      3.87 o 
  -2  10   4      239.97      239.95      8.82 o 
  -1  10   4     1152.26     1062.10     26.31 o 
   0  10   4      308.24      337.20     12.16 o 
   1  10   4      477.85      489.03     15.72 o 
   2  10   4      187.31      178.51      6.61 o 
   3  10   4      365.31      361.51      9.56 o 
   4  10   4      194.09      183.25      9.84 o 
   5  10   4       19.90       27.86      4.71 o 
  -5  11   4       60.24       61.27      5.33 o 
  -4  11   4       57.52       52.40      3.96 o 
  -3  11   4      264.37      253.82      9.69 o 
  -2  11   4      151.69      145.16      9.87 o 
  -1  11   4        3.32        7.57      4.59 o 
   0  11   4      218.72      184.62      8.38 o 
   1  11   4       22.33       17.63      2.52 o 
   2  11   4      102.04       97.26      5.01 o 
   3  11   4      193.97      220.97      9.43 o 
   4  11   4        0.60        2.05      2.46 o 
  -3  12   4        7.49        7.91      2.73 o 
  -2  12   4       40.87       36.19      4.21 o 
  -1  12   4        6.63        5.11      2.46 o 
   0  12   4       50.12       53.53      4.49 o 
   1  12   4       19.24       10.94      4.81 o 
  -3 -12   5       57.09       47.33      4.92 o 
  -2 -12   5        9.89       17.21      4.10 o 
  -1 -12   5       45.58       52.04      5.33 o 
   0 -12   5        5.05        3.89      2.87 o 
   1 -12   5        6.59       10.65      3.07 o 
   2 -12   5        9.89       11.48      2.03 o 
  -2 -11   5       29.25       43.23      6.15 o 
  -1 -11   5      288.63      263.88     11.69 o 
   0 -11   5       11.56        3.89      3.48 o 
   1 -11   5      180.53      213.98     25.52 o 
   2 -11   5       19.33       22.25      3.48 o 
   3 -11   5      162.27      172.17      5.87 o 
   4 -11   5       26.61       20.28      3.89 o 
  -1 -10   5       74.41       77.66      7.58 o 
   0 -10   5      336.48      348.28     11.69 o 
   1 -10   5      265.75      234.78      8.11 o 
   2 -10   5      309.62      318.68     17.43 o 
   3 -10   5      370.46      379.74      9.86 o 
   4 -10   5        8.91        9.56      2.97 o 
   5 -10   5       22.01       30.73      4.51 o 
  -1  -9   5      423.85      429.08     15.79 o 
   0  -9   5      458.96      517.72      9.12 o 
   1  -9   5      670.53      698.08     14.95 o 
   2  -9   5      192.17      182.83      7.39 o 
   3  -9   5       36.13       53.80      4.71 o 
   4  -9   5      285.05      280.99      8.54 o 
   5  -9   5       56.40       56.55      6.35 o 
   6  -9   5       37.07       31.55      4.51 o 
  -2  -8   5        9.86       11.06      3.89 o 
  -1  -8   5      339.93      346.76     14.35 o 
   0  -8   5      369.60      346.57     10.56 o 
   1  -8   5       63.84       65.59      3.48 o 
   2  -8   5      443.39      458.71      8.57 o 
   3  -8   5       58.96       46.64      7.23 o 
   4  -8   5        2.95        7.38      2.75 o 
   5  -8   5       73.89       71.31      7.38 o 
   6  -8   5       59.88       71.31      6.35 o 
   7  -8   5        9.71        9.63      2.87 o 
  -2  -7   5      160.77      168.68      8.81 o 
  -1  -7   5      145.94      158.02      8.81 o 
   0  -7   5      144.88      162.41      6.30 o 
   1  -7   5      185.91      214.97      7.54 o 
   2  -7   5       99.63       90.05      5.43 o 
   3  -7   5      190.82      193.26      6.66 o 
   4  -7   5      190.56      168.54      4.58 o 
   5  -7   5       42.99       28.48      6.35 o 
   6  -7   5        3.35        1.84      3.28 o 
   7  -7   5      108.60      117.63      7.38 o 
   8  -7   5        1.70        0.82      2.25 o 
  -2  -6   5       31.09       22.54      3.89 o 
  -1  -6   5       16.95        8.40      2.66 o 
   0  -6   5       19.99       27.18      4.20 o 
   1  -6   5       75.50       80.61      4.35 o 
   2  -6   5      252.17      256.89      8.04 o 
   3  -6   5      291.87      293.22      9.13 o 
   4  -6   5       91.95       91.59      4.41 o 
   5  -6   5        3.30        4.81      2.46 o 
   6  -6   5       18.13        9.22      3.89 o 
   7  -6   5        2.99        4.51      3.48 o 
   8  -6   5       14.01       20.08      3.89 o 
  -7  -5   5       33.21       32.78      7.58 o 
  -6  -5   5      194.15      183.25     11.48 o 
  -5  -5   5       84.41       79.71      7.99 o 
  -2  -5   5       56.06       42.42      3.89 o 
  -1  -5   5      112.20      123.58      6.35 o 
   0  -5   5      337.10      292.69     10.46 o 
   1  -5   5      223.61      204.73      7.18 o 
   2  -5   5      621.41      716.87     22.58 o 
   3  -5   5       45.66       34.42      4.92 o 
   4  -5   5       43.04       37.41      3.26 o 
   5  -5   5      184.36      190.25      7.66 o 
   6  -5   5       11.85       16.33      4.92 o 
   7  -5   5       23.23       26.84      5.94 o 
   8  -5   5       60.16       55.73      5.53 o 
  -9  -4   5       51.32       55.73      9.83 o 
  -8  -4   5       16.28       16.59      6.97 o 
  -7  -4   5       39.44       34.83      9.42 o 
  -6  -4   5       38.30       27.86      5.94 o 
  -2  -4   5     1722.39     1577.72     34.02 o 
  -1  -4   5     1633.04     1706.86     36.70 o 
   0  -4   5      257.26      223.93     16.41 o 
   1  -4   5      703.97      793.62     14.45 o 
   2  -4   5      326.11      345.94      8.48 o 
   3  -4   5      714.84      767.08     15.24 o 
   4  -4   5       86.96       73.10      4.71 o 
   5  -4   5       48.79       57.16      3.22 o 
   6  -4   5       95.69      103.06      5.86 o 
   7  -4   5       79.77       87.02      5.25 o 
   8  -4   5        6.50        7.58      3.28 o 
   9  -4   5       18.95       18.44      3.69 o 
 -10  -3   5       77.29       47.34      8.40 o 
  -9  -3   5       17.99       17.41      6.97 o 
  -8  -3   5       41.15       60.65     10.45 o 
  -7  -3   5        3.16        2.71      2.10 o 
  -6  -3   5        8.90        4.10      4.51 o 
  -1  -3   5      193.04      214.06      7.18 o 
   0  -3   5     1582.63     1873.20     28.15 o 
   1  -3   5      450.65      417.34     12.62 o 
   2  -3   5      477.65      554.97     11.17 o 
   3  -3   5       82.64       97.55      4.35 o 
   4  -3   5       20.68       20.62      2.82 o 
   5  -3   5      115.90      115.07      4.57 o 
   6  -3   5        1.87        2.25      3.33 o 
   7  -3   5       63.01       70.83      5.05 o 
   8  -3   5        0.80        0.41      3.07 o 
   9  -3   5        4.40        2.87      2.46 o 
 -10  -2   5        7.11        3.07      5.53 o 
  -9  -2   5       28.15       47.74      9.83 o 
  -8  -2   5      258.39      247.24     14.15 o 
  -7  -2   5       30.64       45.66      3.81 o 
  -6  -2   5      418.36      434.04     11.69 o 
  -3  -2   5      634.91      707.21     18.28 o 
  -1  -2   5      381.31      485.26      7.97 o 
   0  -2   5        1.13        0.15      0.79 o 
   1  -2   5      124.37      103.98      3.62 o 
   2  -2   5     2005.44     2039.04     31.03 o 
   3  -2   5      521.74      543.22     11.32 o 
   4  -2   5      366.03      347.37     26.66 o 
   5  -2   5       17.05       18.99      2.36 o 
   6  -2   5       75.34       85.91      4.28 o 
   7  -2   5       28.64       24.52      3.61 o 
   8  -2   5        4.13        9.30      2.45 o 
   9  -2   5       10.13        5.53      2.66 o 
 -10  -1   5       10.37        6.56      5.74 o 
  -9  -1   5       31.96       44.66      9.83 o 
  -8  -1   5      269.25      241.36     18.35 o 
  -7  -1   5       27.60       21.59      2.30 o 
  -6  -1   5      108.26      125.21      5.33 o 
  -5  -1   5       66.43       73.56      2.87 o 
  -3  -1   5      831.28      885.16     20.15 o 
  -2  -1   5      612.90      531.62     15.21 o 
  -1  -1   5       11.90       13.92      3.38 o 
   0  -1   5     2299.59     2427.98     29.95 o 
   1  -1   5       16.50       11.19      3.07 o 
   2  -1   5      549.66      558.32     10.82 o 
   3  -1   5     1450.14     1457.29     23.67 o 
   4  -1   5       99.61       89.37      4.42 o 
   5  -1   5       43.94       44.56      3.68 o 
   6  -1   5       83.70       83.86      4.34 o 
   7  -1   5      131.19      144.85      6.52 o 
   8  -1   5       46.46       41.76      3.97 o 
   9  -1   5       26.70       23.15      4.10 o 
 -10   0   5        4.25        9.01      5.94 o 
  -9   0   5       71.28       80.73     10.04 o 
  -8   0   5       18.28       16.38      2.82 o 
  -7   0   5        3.23        5.91      1.50 o 
  -6   0   5       50.10       51.84      2.75 o 
  -5   0   5        6.45        3.89      1.23 o 
  -3   0   5      215.89      222.70      6.15 o 
  -2   0   5        7.83       10.24      1.64 o 
  -1   0   5        0.01        3.89      2.36 o 
   0   0   5        4.91        2.29      0.93 o 
   1   0   5      696.72      685.42      9.49 o 
   2   0   5        3.44        5.82      1.37 o 
   3   0   5      371.91      393.85      8.85 o 
   4   0   5     1903.52     2077.89     46.18 o 
   5   0   5       19.81       13.21      4.00 o 
   6   0   5      237.56      239.80      9.53 o 
   7   0   5       47.52       49.74      4.46 o 
   8   0   5       10.46        7.38      3.69 o 
   9   0   5        7.29        5.94      2.66 o 
 -10   1   5       10.29        7.58      5.33 o 
  -9   1   5       31.87       23.97      6.35 o 
  -8   1   5      269.28      254.49      9.53 o 
  -7   1   5       27.83       19.32      1.86 o 
  -6   1   5      108.33      119.42      3.88 o 
  -5   1   5       65.62       78.99      2.65 o 
  -4   1   5      616.61      605.39      9.50 o 
  -3   1   5      835.04      882.91     18.71 o 
  -2   1   5      614.73      535.91      9.21 o 
  -1   1   5       12.64       11.87      1.09 o 
   0   1   5     2290.94     2434.35     26.95 o 
   1   1   5       16.88       11.80      1.37 o 
   2   1   5      550.48      582.07     24.54 o 
   3   1   5     1454.40     1457.49     23.67 o 
   4   1   5      100.12       87.00      4.34 o 
   5   1   5       43.87       41.02      3.69 o 
   6   1   5       83.04       89.83      4.37 o 
   7   1   5      130.78      139.54      6.29 o 
   8   1   5       45.77       49.58      5.94 o 
   9   1   5       26.79       22.33      4.30 o 
 -10   2   5        6.97        7.38      4.92 o 
  -9   2   5       28.09       54.29      8.40 o 
  -8   2   5      257.03      243.96     11.07 o 
  -7   2   5       29.89       35.53      2.24 o 
  -6   2   5      416.98      447.94      8.96 o 
  -5   2   5      140.86      153.09      4.61 o 
  -4   2   5     1180.07     1182.46     26.13 o 
  -3   2   5      639.49      733.11     16.64 o 
  -2   2   5      644.13      700.90     16.03 o 
  -1   2   5      389.67      474.22     12.83 o 
   0   2   5        1.07        0.35      0.93 o 
   1   2   5      124.70      103.48      2.84 o 
   2   2   5     2015.32     2044.59     30.82 o 
   3   2   5      526.49      538.31     22.17 o 
   4   2   5      364.84      372.66      9.20 o 
   5   2   5       17.27       20.10      4.92 o 
   6   2   5       74.63       71.78      4.05 o 
   7   2   5       28.51       29.30      3.84 o 
   8   2   5        4.09        7.99      3.48 o 
   9   2   5       10.02        8.19      2.87 o 
 -10   3   5       77.59       72.95      7.38 o 
  -9   3   5       17.61       14.75      4.92 o 
  -8   3   5       40.60       49.58      6.56 o 
  -7   3   5        3.11        1.41      1.81 o 
  -6   3   5        8.51       12.97      1.61 o 
  -5   3   5      339.51      319.32     11.07 o 
  -4   3   5       17.97       12.09      2.46 o 
  -3   3   5      158.78      143.90      5.94 o 
  -2   3   5     2323.48     2260.85     56.89 o 
  -1   3   5      191.89      215.58      5.29 o 
   0   3   5     1578.51     1907.35     34.56 o 
   1   3   5      450.38      419.33     21.86 o 
   2   3   5      475.34      556.30     11.03 o 
   3   3   5       79.95       94.59      4.27 o 
   4   3   5       21.37       23.19      2.82 o 
   5   3   5      114.57      121.70     14.55 o 
   6   3   5        1.62        1.30      1.83 o 
   7   3   5       62.06       68.43      4.69 o 
   8   3   5        0.82        6.15      3.07 o 
   9   3   5        4.26        3.89      2.46 o 
 -10   4   5       43.20       38.32      6.35 o 
  -9   4   5       51.42       79.29      7.79 o 
  -8   4   5       16.03       27.04      5.94 o 
  -7   4   5       40.04       38.11      4.92 o 
  -6   4   5       39.88       30.61      2.76 o 
  -5   4   5       37.22       44.05      4.51 o 
  -4   4   5      205.46      219.35      8.82 o 
  -3   4   5      594.31      572.71     11.25 o 
  -2   4   5     1724.77     1592.37     25.01 o 
  -1   4   5     1628.87     1700.80     26.46 o 
   0   4   5      256.71      246.09      8.82 o 
   1   4   5      704.48      791.81     13.99 o 
   2   4   5      326.43      346.49      8.26 o 
   3   4   5      713.98      760.22     26.49 o 
   4   4   5       85.86       76.97      4.42 o 
   5   4   5       48.71       50.92      3.74 o 
   6   4   5       94.87      105.54      5.51 o 
   7   4   5       79.53       82.58      7.17 o 
   8   4   5        6.43        3.69      2.87 o 
   9   4   5       19.01       14.34      3.28 o 
  -9   5   5       24.96       33.40      6.35 o 
  -8   5   5       14.63       18.23      4.30 o 
  -7   5   5       32.93       27.45      5.33 o 
  -6   5   5      195.50      191.70      6.25 o 
  -5   5   5       85.07       92.00      3.77 o 
  -4   5   5      177.08      169.65      6.01 o 
  -3   5   5       45.91       71.48      3.84 o 
  -2   5   5       55.88       48.16      3.18 o 
  -1   5   5      109.53      118.46      6.56 o 
   0   5   5      335.32      285.72     10.67 o 
   1   5   5      224.51      200.31      8.82 o 
   2   5   5      627.68      682.28     13.70 o 
   3   5   5       46.11       36.75      3.26 o 
   4   5   5       44.01       41.43      3.95 o 
   5   5   5      183.26      182.45      5.05 o 
   6   5   5       11.89       16.61      2.51 o 
   7   5   5       23.11       28.48      4.92 o 
   8   5   5       60.69       64.34      5.33 o 
  -9   6   5       29.17       33.45      3.79 o 
  -8   6   5      104.23      103.65      7.99 o 
  -7   6   5      125.46      147.61      6.23 o 
  -6   6   5       20.60       22.31      3.11 o 
  -5   6   5       85.71       81.14      5.80 o 
  -4   6   5      104.26      106.50      4.38 o 
  -3   6   5       23.31       11.06      3.28 o 
  -2   6   5       31.37       21.51      3.89 o 
  -1   6   5       16.71        9.01      2.66 o 
   0   6   5       20.35       29.09      4.30 o 
   1   6   5       75.80       82.17      6.15 o 
   2   6   5      251.55      240.56      7.48 o 
   3   6   5      291.35      289.49      7.02 o 
   4   6   5       92.86       93.84      4.37 o 
   5   6   5        3.16        5.44      1.97 o 
   6   6   5       18.21       13.48      2.40 o 
   7   6   5        3.11        2.38      2.20 o 
  -9   7   5       16.18       14.34      3.48 o 
  -8   7   5      184.38      196.79      6.52 o 
  -7   7   5       26.73       32.66      7.17 o 
  -6   7   5      274.76      287.44      9.95 o 
  -5   7   5       68.08       67.90      3.66 o 
  -4   7   5       10.51       14.06      2.05 o 
  -3   7   5      107.28      110.30      4.79 o 
  -2   7   5      159.92      176.95      5.85 o 
  -1   7   5      145.18      169.22      8.61 o 
   0   7   5      147.56      164.37      9.22 o 
   1   7   5      187.58      209.05      8.92 o 
   2   7   5       99.98       94.71      4.21 o 
   3   7   5      190.59      190.22      7.17 o 
   4   7   5      190.33      172.73      5.83 o 
   5   7   5       43.39       47.82      4.43 o 
   6   7   5        3.30        3.69      3.69 o 
   7   7   5      109.71      102.88      7.58 o 
  -8   8   5       38.07       43.12      3.53 o 
  -7   8   5      101.01       83.08      4.71 o 
  -6   8   5      235.06      221.46      8.76 o 
  -5   8   5      129.51      141.21      5.90 o 
  -4   8   5      179.90      190.08      5.77 o 
  -3   8   5      184.05      177.58      5.45 o 
  -2   8   5       10.11       15.44      2.81 o 
  -1   8   5      340.13      345.88      8.07 o 
   0   8   5      371.12      360.96      7.43 o 
   1   8   5       63.71       70.47      6.83 o 
   2   8   5      446.28      476.36     16.08 o 
   3   8   5       59.57       60.10      5.43 o 
   4   8   5        2.68        5.10      2.36 o 
   5   8   5       74.65       74.08      4.72 o 
   6   8   5       59.89       51.23      6.15 o 
  -7   9   5        4.37        4.90      2.16 o 
  -6   9   5       66.92       67.40      5.94 o 
  -5   9   5       25.17       18.40      3.34 o 
  -4   9   5        2.25        1.36      1.94 o 
  -3   9   5      271.13      302.66      9.34 o 
  -2   9   5      305.59      290.53     17.64 o 
  -1   9   5      422.24      437.18     19.98 o 
   0   9   5      456.66      528.07     14.03 o 
   1   9   5      666.16      686.60     13.97 o 
   2   9   5      192.85      194.17      7.08 o 
   3   9   5       36.60       45.53      6.97 o 
   4   9   5      287.80      283.86      8.37 o 
   5   9   5       56.76       56.14      6.15 o 
   6   9   5       37.55       31.14      4.71 o 
  -7  10   5       17.93       21.51      3.48 o 
  -6  10   5       30.36       27.09      3.26 o 
  -5  10   5      170.81      163.56      7.81 o 
  -4  10   5      121.64      129.18     10.31 o 
  -3  10   5      549.96      523.22     12.91 o 
  -2  10   5      216.75      246.73      7.66 o 
  -1  10   5       73.10       86.04     20.72 o 
   0  10   5      335.31      346.43     16.94 o 
   1  10   5      265.59      239.38      7.41 o 
   2  10   5      308.76      303.19      8.32 o 
   3  10   5      371.02      392.06      9.79 o 
   4  10   5        8.74        6.76      3.28 o 
   5  10   5       21.93       27.66      4.51 o 
  -5  11   5       88.62       84.22      5.74 o 
  -4  11   5       26.51       25.05      3.87 o 
  -3  11   5      132.19      130.11      5.19 o 
  -2  11   5       29.51       35.19     15.68 o 
  -1  11   5      290.21      276.27     11.14 o 
   0  11   5       11.46        9.35      3.44 o 
   1  11   5      182.49      215.15      9.37 o 
   2  11   5       19.16       18.04      2.85 o 
   3  11   5      164.34      172.71      5.21 o 
  -3  12   5       57.14       57.37      5.53 o 
  -2  12   5        9.67       12.10      2.68 o 
  -1  12   5       45.04       48.97      4.39 o 
   0  12   5        4.82        1.02      2.34 o 
   1  12   5        6.66        6.16      2.26 o 
  -3 -12   6        2.43        0.20      2.46 o 
  -2 -12   6       36.45       40.98      4.51 o 
  -1 -12   6       10.54        8.40      2.87 o 
   0 -12   6        1.86        3.69      2.46 o 
   1 -12   6       26.82       15.78      3.69 o 
   2 -12   6       13.48       14.34      3.48 o 
  -2 -11   6        8.79        7.38      3.48 o 
  -1 -11   6       19.88       17.00      3.89 o 
   0 -11   6       46.02       38.52      5.53 o 
   1 -11   6       13.46       25.20      4.51 o 
   2 -11   6       12.32       13.70      2.46 o 
   3 -11   6       10.36        7.60      1.95 o 
  -1 -10   6       28.96       36.26      5.94 o 
   0 -10   6      206.14      201.70     10.66 o 
   1 -10   6       19.21       17.47      3.04 o 
   2 -10   6       74.99       76.33      5.07 o 
   3 -10   6      140.95      158.74      6.16 o 
   4 -10   6        9.63       13.31      2.39 o 
   5 -10   6       49.70       48.97      4.71 o 
   0  -9   6      130.36      121.26      6.08 o 
   1  -9   6       80.10       93.87      5.65 o 
   2  -9   6        7.18        1.70      2.30 o 
   3  -9   6        5.59        5.70      2.53 o 
   4  -9   6       76.16       65.61      4.77 o 
   5  -9   6      152.20      161.10      8.40 o 
   6  -9   6       54.54       45.69      4.51 o 
  -1  -8   6      587.12      575.18     19.49 o 
   0  -8   6        0.22        0.41      1.89 o 
   1  -8   6      155.30      144.55      5.35 o 
   2  -8   6      216.67      196.55      6.17 o 
   3  -8   6       53.91       52.03      4.78 o 
   4  -8   6      144.79      140.41     10.66 o 
   5  -8   6        5.70        1.23      3.07 o 
   6  -8   6       14.16       16.59      3.69 o 
   7  -8   6       17.99       21.72      3.48 o 
  -1  -7   6       24.92       34.62      4.92 o 
   0  -7   6       21.12       22.74      4.51 o 
   1  -7   6       47.88       56.18      4.42 o 
   2  -7   6      112.38      106.50      4.72 o 
   3  -7   6       46.28       43.11      3.28 o 
   4  -7   6      142.22      137.06      6.37 o 
   5  -7   6        5.59        5.60      2.60 o 
   6  -7   6       53.76       61.47      6.56 o 
   7  -7   6       61.06       67.21      5.53 o 
  -1  -6   6      169.45      191.65      9.02 o 
   0  -6   6       92.14      109.63      6.97 o 
   1  -6   6       52.40       47.73      3.84 o 
   2  -6   6       24.71       19.71      3.26 o 
   3  -6   6       27.39       20.17      3.55 o 
   4  -6   6      228.26      229.67      6.97 o 
   5  -6   6       99.73      101.69      4.59 o 
   6  -6   6      133.69      143.00      6.56 o 
   7  -6   6       40.36       53.48      5.74 o 
   8  -6   6        0.52        3.48      2.46 o 
  -8  -5   6       38.72       22.13      7.79 o 
  -7  -5   6       20.18       32.58      7.99 o 
  -6  -5   6       77.89       66.80      9.63 o 
  -5  -5   6      438.87      458.86     16.82 o 
  -1  -5   6       73.17       72.95      5.12 o 
   0  -5   6       86.14       81.76      5.74 o 
   1  -5   6      327.24      280.40      7.76 o 
   2  -5   6      188.58      187.50      6.59 o 
   3  -5   6      153.21      141.20      6.16 o 
   4  -5   6      359.99      305.75      7.71 o 
   5  -5   6       10.85        6.97      1.88 o 
   6  -5   6        4.59        5.69      2.51 o 
   7  -5   6       20.48       10.86      3.69 o 
   8  -5   6        4.22       10.04      3.07 o 
  -9  -4   6       46.08       39.95     10.24 o 
  -8  -4   6       39.40       45.89     10.86 o 
  -7  -4   6       23.47       18.85      6.97 o 
  -6  -4   6       43.87       43.64      8.40 o 
  -1  -4   6      363.76      374.38     11.49 o 
   0  -4   6      325.51      360.58     11.69 o 
   1  -4   6       21.99       36.44      2.82 o 
   2  -4   6      612.80      646.23     13.21 o 
   3  -4   6      240.49      238.48      7.61 o 
   4  -4   6        3.53        5.57      1.80 o 
   5  -4   6       71.71       61.29      3.98 o 
   6  -4   6       65.32       66.37      6.45 o 
   7  -4   6        6.14        7.36      2.53 o 
   8  -4   6       11.64        9.42      3.48 o 
 -10  -3   6        7.08       10.45      5.94 o 
  -9  -3   6       29.01       17.21      6.97 o 
  -8  -3   6      174.46      188.36     13.53 o 
  -7  -3   6       91.03       97.54     10.66 o 
  -6  -3   6      119.34      125.63      9.43 o 
  -1  -3   6      201.55      231.48      7.59 o 
   0  -3   6       42.42       40.47      2.53 o 
   1  -3   6      687.44      792.35     14.23 o 
   2  -3   6      296.65      269.17      7.25 o 
   3  -3   6      367.35      360.46      9.21 o 
   4  -3   6      173.36      168.20      6.58 o 
   5  -3   6        6.42        5.84      1.64 o 
   6  -3   6       26.65       30.54      4.13 o 
   7  -3   6       16.45       10.97      3.69 o 
   8  -3   6       29.00       41.59      5.33 o 
   9  -3   6       31.18       30.73      3.89 o 
 -10  -2   6       21.40       17.00      5.94 o 
  -9  -2   6       24.70       29.91      7.17 o 
  -8  -2   6      171.87      173.78      6.19 o 
  -7  -2   6      225.89      207.49      6.56 o 
  -6  -2   6      521.02      526.01      8.60 o 
  -5  -2   6      291.32      283.59     10.46 o 
  -4  -2   6      534.11      568.74     16.01 o 
  -3  -2   6      662.04      770.42     19.51 o 
  -1  -2   6       19.11       21.10      2.05 o 
   0  -2   6      622.31      565.91     10.09 o 
   1  -2   6       23.46       18.76      2.25 o 
   2  -2   6      400.11      383.34      8.78 o 
   3  -2   6       23.09       25.91      4.30 o 
   4  -2   6      511.99      517.21     12.11 o 
   5  -2   6      167.70      176.36      5.75 o 
   6  -2   6       16.49       17.02      2.58 o 
   7  -2   6       22.79       14.63      2.97 o 
   8  -2   6       15.27       14.99      4.00 o 
   9  -2   6        4.14        5.33      2.46 o 
 -10  -1   6       65.29       72.13      9.02 o 
  -9  -1   6        3.33        7.78      6.56 o 
  -8  -1   6       27.81       22.88      2.35 o 
  -7  -1   6       39.22       45.91      2.38 o 
  -6  -1   6      125.93      136.70      5.33 o 
  -5  -1   6       28.26       22.13      2.87 o 
  -4  -1   6      612.78      673.44     16.84 o 
  -3  -1   6       34.96       35.24      2.87 o 
  -2  -1   6      806.84      837.56     15.08 o 
  -1  -1   6      497.19      502.89     11.29 o 
   0  -1   6      445.39      475.47      7.03 o 
   1  -1   6     2091.14     2181.99     66.77 o 
   2  -1   6      492.84      488.76     10.09 o 
   3  -1   6       61.61       45.87      3.32 o 
   4  -1   6      286.50      292.78     11.59 o 
   5  -1   6       98.62      108.59      5.58 o 
   6  -1   6        9.18        7.62      2.19 o 
   7  -1   6       14.49       24.09      5.33 o 
   8  -1   6       76.82       74.35      4.37 o 
   9  -1   6       46.73       49.18      4.51 o 
 -10   0   6       12.26       16.18      5.74 o 
  -9   0   6      143.87      147.36     11.07 o 
  -8   0   6      575.02      574.32     12.62 o 
  -7   0   6       61.81       68.14      2.88 o 
  -6   0   6      316.75      332.37      7.03 o 
  -5   0   6      537.19      506.29     11.90 o 
  -4   0   6        8.29        9.83      1.64 o 
  -3   0   6      169.88      203.57      5.95 o 
  -2   0   6     2348.80     2489.87     30.38 o 
  -1   0   6      127.43      141.80      3.79 o 
   0   0   6     3781.60     3873.35     67.99 o 
   1   0   6      119.30      161.21      4.56 o 
   2   0   6      415.43      407.22      8.78 o 
   3   0   6      246.86      199.08      6.23 o 
   4   0   6        5.04        5.14      3.48 o 
   5   0   6      222.60      221.46      7.50 o 
   6   0   6      103.91      110.70      4.84 o 
   7   0   6       10.12        9.98      2.74 o 
   8   0   6        3.87        5.72      2.24 o 
   9   0   6       74.72       71.72      5.33 o 
 -10   1   6       64.92       74.38      8.61 o 
  -9   1   6        3.42        4.10      5.12 o 
  -8   1   6       27.92       25.81      6.97 o 
  -7   1   6       38.54       41.97      3.32 o 
  -6   1   6      126.41      138.54      6.35 o 
  -5   1   6       28.86       23.56      2.46 o 
  -4   1   6      613.26      677.14     15.40 o 
  -3   1   6       35.44       32.24      3.69 o 
  -2   1   6      807.53      853.73     20.15 o 
  -1   1   6      502.01      468.37     10.61 o 
   0   1   6      443.70      482.06     13.04 o 
   1   1   6     2091.46     2141.25     26.09 o 
   2   1   6      496.75      496.64     10.16 o 
   3   1   6       61.83       56.39      3.48 o 
   4   1   6      285.47      278.07      8.18 o 
   5   1   6       98.62      101.95      7.70 o 
   6   1   6        9.16        5.12      2.09 o 
   7   1   6       14.61       24.58      3.84 o 
   8   1   6       76.03       67.82      6.35 o 
   9   1   6       46.44       54.71      4.71 o 
 -10   2   6       21.60       21.72      5.12 o 
  -9   2   6       24.89       36.67      8.20 o 
  -8   2   6      172.40      182.42      9.22 o 
  -7   2   6      225.20      201.37      5.96 o 
  -6   2   6      520.80      541.67     15.80 o 
  -5   2   6      287.52      266.36      9.23 o 
  -4   2   6      533.93      568.33     14.37 o 
  -3   2   6      658.28      761.17     17.87 o 
  -2   2   6     1208.85     1141.46     35.83 o 
  -1   2   6       18.92       14.36      1.66 o 
   0   2   6      619.99      552.25     18.08 o 
   1   2   6       23.38       20.73      1.68 o 
   2   2   6      399.03      379.76      8.62 o 
   3   2   6       22.47       22.87      4.10 o 
   4   2   6      511.98      530.45     12.11 o 
   5   2   6      168.07      186.94      7.10 o 
   6   2   6       16.18       17.51      2.71 o 
   7   2   6       22.53       16.47      2.97 o 
   8   2   6       15.66       16.18      3.69 o 
   9   2   6        4.11        5.53      2.25 o 
 -10   3   6        7.36       13.52      4.30 o 
  -9   3   6       28.48       24.18      5.12 o 
  -8   3   6      174.71      187.54      9.22 o 
  -7   3   6       90.98       87.09      5.33 o 
  -6   3   6      118.75      106.77     16.29 o 
  -5   3   6      199.90      212.99      8.81 o 
  -4   3   6       32.07       25.61      3.07 o 
  -3   3   6      198.46      228.38      8.00 o 
  -2   3   6      452.59      500.91     11.39 o 
  -1   3   6      197.08      229.21      5.73 o 
   0   3   6       41.55       35.33      2.39 o 
   1   3   6      683.41      778.55     13.76 o 
   2   3   6      293.33      264.62      9.74 o 
   3   3   6      365.79      362.95      9.13 o 
   4   3   6      171.80      164.26      6.29 o 
   5   3   6        6.80        8.68      1.83 o 
   6   3   6       27.39       33.92      5.53 o 
   7   3   6       16.12       14.66      2.89 o 
   8   3   6       29.43       37.08      4.92 o 
  -9   4   6       45.78       46.10      6.76 o 
  -8   4   6       39.33       37.70      5.94 o 
  -6   4   6       43.43       40.37      5.43 o 
  -5   4   6      268.72      260.94      9.42 o 
  -4   4   6      186.79      224.05      9.22 o 
  -3   4   6      570.04      651.84     28.94 o 
  -2   4   6      458.85      483.11     10.01 o 
  -1   4   6      365.38      392.97     18.05 o 
   0   4   6      324.37      365.50     12.10 o 
   1   4   6       21.19       34.62      4.10 o 
   2   4   6      608.98      622.22     12.67 o 
   3   4   6      238.17      239.12      7.39 o 
   4   4   6        3.41        3.56      1.46 o 
   5   4   6       71.77       64.02      3.41 o 
   6   4   6       65.49       63.61      4.03 o 
   7   4   6        5.98        5.63      2.17 o 
   8   4   6       11.85       17.21      3.89 o 
  -9   5   6       55.87       68.85      6.76 o 
  -8   5   6       38.75       37.70      5.94 o 
  -6   5   6       77.92       70.47      3.81 o 
  -5   5   6      437.18      468.13     14.15 o 
  -4   5   6       49.96       70.95      4.98 o 
  -3   5   6      393.10      415.80      9.93 o 
  -2   5   6      372.68      348.14     20.20 o 
  -1   5   6       73.75       81.97      5.74 o 
   0   5   6       86.79       83.20      5.94 o 
   1   5   6      328.17      281.38     11.28 o 
   2   5   6      186.76      179.98      6.13 o 
   3   5   6      152.61      139.69      6.46 o 
   4   5   6      359.19      303.50      7.54 o 
   5   5   6       10.81       10.01      1.86 o 
   6   5   6        4.62        4.05      1.92 o 
   7   5   6       20.77       22.09      5.12 o 
  -9   6   6       17.59       21.06      3.15 o 
  -8   6   6      124.13      130.03      9.53 o 
  -7   6   6       25.48       16.80      4.30 o 
  -6   6   6      386.58      382.34      9.02 o 
  -5   6   6        3.88        6.12      2.52 o 
  -4   6   6       57.74       67.91      3.85 o 
  -3   6   6       55.57       44.89      4.71 o 
  -2   6   6      315.94      276.22     11.69 o 
  -1   6   6      169.56      218.30     10.04 o 
   0   6   6       93.20      111.48      7.38 o 
   1   6   6       51.33       42.00      4.92 o 
   2   6   6       24.63       23.29      3.19 o 
   3   6   6       27.41       18.35      2.36 o 
   4   6   6      228.61      235.13      9.47 o 
   5   6   6      100.42       94.98      5.63 o 
   6   6   6      133.93      130.50      6.00 o 
   7   6   6       40.41       44.26      6.15 o 
  -8   7   6       35.77       38.93      3.68 o 
  -7   7   6        8.13       10.31      2.60 o 
  -6   7   6       64.98       54.79      4.06 o 
  -5   7   6       55.05       64.87      3.70 o 
  -4   7   6      161.45      159.56      5.03 o 
  -3   7   6       75.33       74.13      4.27 o 
  -2   7   6       64.48       66.80      4.30 o 
  -1   7   6       25.18       36.87      3.21 o 
   0   7   6       20.85       24.63      4.21 o 
   1   7   6       48.17       45.18      7.72 o 
   2   7   6      112.99      110.09      4.64 o 
   3   7   6       46.62       50.01      4.46 o 
   4   7   6      143.83      141.17     12.09 o 
   5   7   6        5.76        6.45      2.46 o 
   6   7   6       53.80       53.48      6.56 o 
   7   7   6       61.15       53.48      5.53 o 
  -8   8   6       29.19       31.52      3.18 o 
  -7   8   6       83.21       78.26      4.56 o 
  -6   8   6       30.71       45.35      3.96 o 
  -5   8   6        5.17        3.63      2.13 o 
  -4   8   6      153.36      140.87      5.86 o 
  -3   8   6        9.17        7.92      1.95 o 
  -2   8   6      564.53      539.32     15.49 o 
  -1   8   6      588.11      581.05     10.60 o 
   0   8   6        0.30        2.09      1.47 o 
   1   8   6      157.01      148.45      4.52 o 
   2   8   6      217.52      210.06     11.58 o 
   3   8   6       53.27       57.88      4.93 o 
   4   8   6      145.35      161.75      6.87 o 
   5   8   6        5.68        7.67      2.36 o 
   6   8   6       14.00       20.08      4.71 o 
  -7   9   6        1.66        2.63      1.87 o 
  -6   9   6       27.90       17.94      3.71 o 
  -5   9   6       43.11       38.94      3.74 o 
  -4   9   6      301.37      311.56      8.65 o 
  -3   9   6       66.94       79.39      5.04 o 
  -2   9   6      158.11      145.86      6.01 o 
  -1   9   6        2.13       -0.34      2.11 o 
   0   9   6      130.51      144.20     18.10 o 
   1   9   6       80.73       99.02      7.38 o 
   2   9   6        7.00        4.49      3.48 o 
   3   9   6        5.97        3.93      2.39 o 
   4   9   6       75.56       76.60      4.69 o 
   5   9   6      153.27      164.99      8.61 o 
  -6  10   6       37.20       36.27      4.71 o 
  -5  10   6       22.39       24.28      3.50 o 
  -4  10   6      176.80      167.54      8.01 o 
  -3  10   6       51.24       44.87      3.95 o 
  -2  10   6       45.54       44.74     14.59 o 
  -1  10   6       29.79       32.16      3.99 o 
   0  10   6      206.21      206.00     40.89 o 
   1  10   6       19.11       22.29      4.95 o 
   2  10   6       74.27       82.42      4.81 o 
   3  10   6      140.40      163.93      5.87 o 
   4  10   6        9.69       11.27      3.28 o 
  -5  11   6       14.86       17.00      3.89 o 
  -4  11   6       17.46       17.74      2.60 o 
  -3  11   6       10.18       18.41      7.57 o 
  -2  11   6        9.26        4.37      3.14 o 
  -1  11   6       19.54       21.53     12.56 o 
   0  11   6       46.44       46.98      8.30 o 
   1  11   6       13.96       18.87      5.43 o 
   2  11   6       12.65       11.68      3.28 o 
   3  11   6        9.96       12.50      2.66 o 
  -2  12   6       37.15       37.29      4.92 o 
  -1  12   6       10.25        3.09      2.50 o 
   0  12   6        1.95        2.35      2.29 o 
   1  12   6       26.67       10.24      2.87 o 
  -2 -12   7       37.33       43.23      4.51 o 
  -1 -12   7        2.74        2.25      2.25 o 
   0 -12   7       64.12       66.19      4.92 o 
   1 -12   7       26.43       15.37      3.48 o 
  -2 -11   7       92.13      102.67      6.97 o 
  -1 -11   7        1.16       -0.20      2.87 o 
   0 -11   7       37.65       39.34      5.33 o 
   1 -11   7       17.59        9.42      3.28 o 
   2 -11   7       41.25       33.60      4.71 o 
   3 -11   7       13.54       14.75      2.87 o 
  -1 -10   7        5.53        7.78      3.69 o 
   0 -10   7        7.40        7.17      3.69 o 
   1 -10   7       30.63       36.88      5.74 o 
   2 -10   7       14.85       14.12      2.75 o 
   3 -10   7       26.61       27.23      3.48 o 
   4 -10   7       13.93       10.63      2.03 o 
   0  -9   7      131.16      137.51      9.02 o 
   1  -9   7      127.78      129.15      6.23 o 
   2  -9   7       28.95       26.13      4.13 o 
   3  -9   7        5.09        7.40      2.68 o 
   4  -9   7       48.58       44.58      3.98 o 
   5  -9   7       31.54       39.95      4.71 o 
   0  -8   7       48.88       48.55      4.56 o 
   1  -8   7       25.41       33.15      3.99 o 
   2  -8   7        5.20        5.38      2.39 o 
   3  -8   7       10.59        6.39      2.53 o 
   4  -8   7       14.79       11.99      2.82 o 
   5  -8   7       82.14       83.81      6.76 o 
   6  -8   7       10.76        9.01      3.07 o 
  -1  -7   7      227.42      248.05     11.27 o 
   0  -7   7       24.69       37.08      5.53 o 
   1  -7   7      343.15      363.19     10.37 o 
   2  -7   7      106.70       93.72      4.68 o 
   3  -7   7      184.89      194.92     10.45 o 
   4  -7   7       17.19       15.78      2.97 o 
   5  -7   7        3.85       -1.13      2.32 o 
   6  -7   7       31.57       29.30      5.12 o 
   7  -7   7        8.09        7.58      2.66 o 
  -1  -6   7      318.76      283.81     11.48 o 
   0  -6   7       49.74       51.22      5.33 o 
   1  -6   7        7.75        3.69      2.87 o 
   2  -6   7      371.87      393.56     15.38 o 
   3  -6   7      102.34      100.77      7.89 o 
   4  -6   7      110.96      122.55      8.61 o 
   5  -6   7       45.66       44.18      3.63 o 
   6  -6   7      120.06      117.97      6.87 o 
   7  -6   7        7.28       13.11      3.28 o 
  -9  -5   7       26.91       18.23      6.76 o 
  -8  -5   7       24.36       19.67      7.79 o 
  -7  -5   7      258.49      273.69     15.38 o 
  -6  -5   7       32.05       22.33      7.17 o 
  -5  -5   7      150.11      142.24     10.66 o 
  -1  -5   7      120.55      135.88      6.97 o 
   0  -5   7       47.56       43.85      4.51 o 
   1  -5   7      122.81      123.92      6.15 o 
   2  -5   7      231.11      231.26      7.68 o 
   3  -5   7       35.69       41.81      3.91 o 
   4  -5   7        9.47       10.43      4.20 o 
   5  -5   7        6.70        9.49      2.80 o 
   6  -5   7       33.48       24.93      3.82 o 
   7  -5   7       12.88       14.14      3.89 o 
   8  -5   7       65.81       52.66      4.51 o 
  -9  -4   7       11.49        4.92      6.97 o 
  -8  -4   7       56.32       63.31     11.47 o 
  -7  -4   7       26.67       18.44      7.38 o 
  -6  -4   7      287.07      320.26     14.76 o 
  -5  -4   7      134.83      141.21      9.84 o 
  -1  -4   7     1481.65     1392.79     30.89 o 
   0  -4   7      179.96      168.50      7.58 o 
   1  -4   7      343.37      343.46      8.70 o 
   2  -4   7      501.31      466.72     13.85 o 
   3  -4   7       85.65      106.30      7.79 o 
   4  -4   7       67.96       79.34      5.06 o 
   5  -4   7      155.08      165.33      5.87 o 
   6  -4   7       15.09       14.50      3.04 o 
   7  -4   7       24.36       24.71      3.53 o 
   8  -4   7       21.99       27.25      4.30 o 
  -9  -3   7       10.73       15.37      6.97 o 
  -8  -3   7      273.33      272.47     14.97 o 
  -7  -3   7       40.95       45.69      9.83 o 
  -6  -3   7      271.87      255.66     12.30 o 
   0  -3   7      890.00      869.62     20.96 o 
   1  -3   7       48.17       67.83      3.62 o 
   2  -3   7       57.87       42.50      5.74 o 
   3  -3   7      145.30      133.49      5.94 o 
   4  -3   7      123.01      139.30      6.23 o 
   5  -3   7       99.66      103.90      4.12 o 
   6  -3   7      123.82      123.09      6.23 o 
   7  -3   7       50.06       66.55      5.02 o 
   8  -3   7        8.77       17.41      4.10 o 
 -10  -2   7       33.38       40.98      8.40 o 
  -9  -2   7        6.84       12.91      6.76 o 
  -8  -2   7      160.49      175.85     12.50 o 
  -7  -2   7        0.28        3.85      2.25 o 
  -6  -2   7      208.15      192.05      6.50 o 
  -5  -2   7      129.00      139.57      6.97 o 
  -4  -2   7       34.61       37.49      3.48 o 
  -3  -2   7      230.47      237.02      8.82 o 
  -2  -2   7      694.85      740.51     15.82 o 
  -1  -2   7     1442.37     1540.93     32.14 o 
   0  -2   7       66.73       37.29      3.48 o 
   1  -2   7       43.18       39.88      2.90 o 
   2  -2   7      409.32      455.87     10.15 o 
   3  -2   7      541.46      551.52     16.62 o 
   4  -2   7       15.21       15.34      2.85 o 
   5  -2   7      124.47      124.30      3.80 o 
   6  -2   7       17.59       19.57      3.32 o 
   7  -2   7       18.51       14.28      3.07 o 
   8  -2   7       36.94       39.29      3.47 o 
 -10  -1   7       17.96       12.29      5.53 o 
  -9  -1   7       73.30       92.82     10.66 o 
  -8  -1   7       92.66       88.73      9.84 o 
  -7  -1   7       40.30       46.87      2.75 o 
  -6  -1   7      204.98      188.15      7.14 o 
  -5  -1   7      182.18      163.78      6.76 o 
  -4  -1   7      628.51      710.15     17.66 o 
  -3  -1   7      112.74      112.52      5.12 o 
  -2  -1   7     1172.86     1258.88     28.30 o 
  -1  -1   7      165.17      156.42      5.54 o 
   0  -1   7      679.78      822.08     13.11 o 
   1  -1   7      487.16      576.87     10.88 o 
   2  -1   7      397.86      403.98      9.28 o 
   3  -1   7      273.37      299.63      8.26 o 
   4  -1   7      295.31      312.83      9.13 o 
   5  -1   7       32.43       39.92      3.89 o 
   6  -1   7       44.22       39.25      4.34 o 
   7  -1   7       28.64       25.88      5.33 o 
   8  -1   7        3.39        2.63      1.95 o 
 -10   0   7       80.12       90.37      8.61 o 
  -9   0   7       57.14       53.68      9.02 o 
  -8   0   7        1.52        0.00      4.71 o 
  -7   0   7       72.48       66.43      5.33 o 
  -6   0   7        6.90        6.92      0.89 o 
  -5   0   7      198.99      211.51     11.38 o 
  -4   0   7       12.79       10.58      0.98 o 
  -3   0   7       22.68       14.10      1.05 o 
  -2   0   7      456.27      508.06      7.91 o 
  -1   0   7      916.95     1173.65     18.73 o 
   0   0   7      157.65      198.34      5.13 o 
   1   0   7       23.78       10.15      1.66 o 
   2   0   7      591.92      588.64     14.88 o 
   3   0   7      454.84      473.64     10.88 o 
   4   0   7      470.37      504.42     16.41 o 
   5   0   7       25.39       27.70      2.94 o 
   6   0   7        0.07        1.51      2.24 o 
   7   0   7       49.83       58.91      4.63 o 
   8   0   7       14.42       11.56      2.30 o 
 -10   1   7       17.55       11.68      4.92 o 
  -9   1   7       73.51       86.47      8.81 o 
  -8   1   7       92.52       91.80      8.20 o 
  -7   1   7       41.20       44.87      4.51 o 
  -6   1   7      205.03      196.12      7.09 o 
  -5   1   7      182.64      169.93      6.15 o 
  -4   1   7      626.82      706.45     16.42 o 
  -3   1   7      112.31      110.26      4.30 o 
  -2   1   7     1164.62     1226.48     25.21 o 
  -1   1   7      165.60      170.56      6.15 o 
   0   1   7      671.57      812.12     15.00 o 
   1   1   7      486.25      544.77      8.67 o 
   2   1   7      398.04      400.47      9.13 o 
   3   1   7      274.35      296.86      8.26 o 
   4   1   7      296.54      332.41      9.35 o 
   5   1   7       31.60       37.84      3.03 o 
   6   1   7       44.48       49.05     12.19 o 
   7   1   7       28.63       25.91      3.84 o 
   8   1   7        3.50        4.10      3.07 o 
 -10   2   7       33.69       33.19      6.56 o 
  -9   2   7        6.78       11.88      5.12 o 
  -8   2   7      160.84      159.25      8.61 o 
  -6   2   7      210.39      200.48      7.62 o 
  -5   2   7      130.18      137.11      6.35 o 
  -4   2   7       34.93       43.64      3.28 o 
  -3   2   7      230.69      235.79      7.79 o 
  -2   2   7      687.59      714.85     27.73 o 
  -1   2   7     1441.50     1489.66     48.31 o 
   0   2   7       66.20       35.05      2.39 o 
   1   2   7       43.18       40.21      2.18 o 
   2   2   7      411.92      442.41      9.92 o 
   3   2   7      537.28      565.56     12.33 o 
   4   2   7       15.73       18.99      3.03 o 
   5   2   7      123.98      126.52      3.88 o 
   6   2   7       17.54       21.80      4.28 o 
   7   2   7       18.48       14.87      2.80 o 
   8   2   7       37.00       36.26      4.71 o 
 -10   3   7        7.62        2.66      3.69 o 
  -9   3   7       10.83       12.70      4.51 o 
  -8   3   7      275.28      269.40     10.05 o 
  -6   3   7      271.45      249.10      9.42 o 
  -5   3   7       86.33      118.74      5.93 o 
  -4   3   7      130.86      153.30      6.97 o 
  -3   3   7      756.16      809.47     20.33 o 
  -2   3   7      159.88      134.67      6.15 o 
  -1   3   7      116.00      124.37      4.35 o 
   0   3   7      883.06      846.68     15.93 o 
   1   3   7       48.11       71.51      5.33 o 
   2   3   7       58.28       53.45      3.32 o 
   3   3   7      146.20      137.33      5.58 o 
   4   3   7      122.60      134.44      4.91 o 
   5   3   7       97.98       95.20      4.06 o 
   6   3   7      124.77      133.08      5.23 o 
   7   3   7       49.58       55.27      3.67 o 
   8   3   7        8.72       10.65      2.87 o 
  -9   4   7       11.25       36.06      6.15 o 
  -8   4   7       56.03       52.86      5.74 o 
  -7   4   7       26.25       23.36      3.69 o 
  -6   4   7      286.01      309.33     11.37 o 
  -5   4   7      134.21      134.34      6.97 o 
  -4   4   7      543.69      574.58     17.03 o 
  -3   4   7       81.34       78.69      5.33 o 
  -2   4   7       55.91       75.38      3.69 o 
  -1   4   7     1475.51     1337.13     32.53 o 
   0   4   7      178.32      174.24      8.20 o 
   1   4   7      341.06      372.86     13.13 o 
   2   4   7      499.66      481.57     16.00 o 
   3   4   7       85.43      100.49      6.35 o 
   4   4   7       68.21       75.60      4.85 o 
   5   4   7      155.19      153.10     13.14 o 
   6   4   7       14.97       17.16      2.67 o 
   7   4   7       24.58       21.10      2.75 o 
  -9   5   7       26.64       30.53      5.33 o 
  -8   5   7       24.58       28.89      5.33 o 
  -7   5   7      257.39      258.52      9.43 o 
  -6   5   7       32.15       35.93      3.88 o 
  -5   5   7      151.00      154.06      7.84 o 
  -4   5   7      138.76      135.64      6.97 o 
  -3   5   7      225.68      217.32      6.95 o 
  -2   5   7       40.99       37.70      4.71 o 
  -1   5   7      121.40      122.35      7.38 o 
   0   5   7       47.53       44.46      4.92 o 
   1   5   7      121.71      122.76      7.58 o 
   2   5   7      231.73      234.94     11.07 o 
   3   5   7       34.95       36.67      3.27 o 
   4   5   7        9.08       17.82      2.66 o 
   5   5   7        6.82        6.98      2.65 o 
   6   5   7       32.61       28.75      4.17 o 
   7   5   7       12.95        8.40      3.89 o 
  -9   6   7      122.26      137.72      6.76 o 
  -8   6   7       66.79       69.05      6.15 o 
  -7   6   7       15.54       13.32      6.56 o 
  -6   6   7       78.13       77.82      5.33 o 
  -5   6   7       81.62       75.30      4.13 o 
  -4   6   7      255.22      276.00      6.34 o 
  -3   6   7      361.17      328.25      8.04 o 
  -2   6   7       20.94        7.55      2.61 o 
  -1   6   7      320.56      309.85     12.71 o 
   0   6   7       48.93       64.54      5.94 o 
   1   6   7        7.53        9.74      2.21 o 
   2   6   7      375.37      369.43      8.30 o 
   3   6   7      101.66      101.67      4.64 o 
   4   6   7      109.28      114.98     15.06 o 
   5   6   7       45.40       35.51      6.15 o 
   6   6   7      120.36      130.47      5.71 o 
   7   6   7        7.35        4.92      3.07 o 
  -8   7   7       87.96       73.09      4.71 o 
  -7   7   7       12.13       15.97      6.04 o 
  -6   7   7      227.94      206.91      6.66 o 
  -5   7   7       25.12       21.50      3.52 o 
  -4   7   7      242.81      268.25      6.57 o 
  -3   7   7      340.20      289.80      6.80 o 
  -2   7   7      281.90      281.88      7.98 o 
  -1   7   7      225.49      248.77      7.46 o 
   0   7   7       25.57       35.40      4.40 o 
   1   7   7      340.26      337.55      7.73 o 
   2   7   7      106.07       97.82      4.52 o 
   3   7   7      184.31      203.65      7.82 o 
   4   7   7       17.30       15.70      3.03 o 
   5   7   7        3.84        5.21      2.36 o 
   6   7   7       31.87       34.83      5.33 o 
  -8   8   7       36.01       33.40      4.10 o 
  -7   8   7       41.47       37.54      4.89 o 
  -6   8   7       89.79       83.11      4.56 o 
  -5   8   7      104.04      103.98      9.34 o 
  -4   8   7      111.94      106.94      5.30 o 
  -3   8   7       24.48       24.57      3.67 o 
  -2   8   7       74.91       94.04      5.15 o 
  -1   8   7      118.03      102.63      4.39 o 
   0   8   7       48.53       54.24      3.97 o 
   1   8   7       26.02       30.21      2.88 o 
   2   8   7        5.05        2.66      5.33 o 
   3   8   7       10.31        6.98      2.68 o 
   4   8   7       14.82       17.43      4.51 o 
   5   8   7       82.52       79.55      7.79 o 
   6   8   7       10.63       12.70      3.48 o 
  -7   9   7       59.93       62.85      3.77 o 
  -6   9   7       19.74       21.99      3.10 o 
  -5   9   7       21.12       23.59      3.32 o 
  -4   9   7        4.13        6.26      2.23 o 
  -3   9   7       10.91       10.90      2.51 o 
  -2   9   7      212.73      213.70      7.15 o 
  -1   9   7        4.36        1.93      2.29 o 
   0   9   7      129.47      133.06     22.86 o 
   1   9   7      128.47      140.31     10.86 o 
   2   9   7       28.23       18.97      3.03 o 
   3   9   7        5.01        5.61      2.46 o 
   4   9   7       47.95       41.68      3.69 o 
   5   9   7       31.76       28.27      4.30 o 
  -6  10   7       37.94       44.88      3.33 o 
  -5  10   7       36.05       45.90      3.49 o 
  -4  10   7       14.57       15.91      2.93 o 
  -3  10   7        8.44       21.30     11.74 o 
  -2  10   7      195.54      221.22     34.65 o 
  -1  10   7        5.54       13.24     14.32 o 
   0  10   7        7.33        7.58      6.35 o 
   1  10   7       30.78       36.15      5.44 o 
   2  10   7       14.90       15.16      4.10 o 
   3  10   7       26.75       22.57      3.09 o 
   4  10   7       13.41       11.88      2.66 o 
  -5  11   7       15.55       12.70      2.87 o 
  -4  11   7        1.95        2.12      1.70 o 
  -3  11   7        3.79        5.85      3.99 o 
  -2  11   7       91.26      106.09     13.22 o 
  -1  11   7        1.20       -2.87      2.87 o 
   0  11   7       37.57       52.94      5.62 o 
   1  11   7       17.05       14.11      6.25 o 
   2  11   7       41.87       26.64      4.30 o 
  -1 -11   8       38.18       24.59      4.51 o 
   0 -11   8        0.87        0.61      2.66 o 
   1 -11   8       19.43       27.25      4.30 o 
   2 -11   8        6.58        6.35      2.66 o 
  -1 -10   8      133.18      162.31      9.02 o 
   0 -10   8       59.89       51.43      6.35 o 
   1 -10   8       88.85      100.61      7.58 o 
   2 -10   8       52.59       64.95      6.35 o 
   3 -10   8       33.70       30.94      4.71 o 
   4 -10   8       10.42       14.96      3.48 o 
   0  -9   8       68.49       55.12      6.97 o 
   1  -9   8       18.66       18.03      4.51 o 
   2  -9   8        3.67        3.07      3.48 o 
   3  -9   8      136.24      158.82      6.07 o 
   4  -9   8       19.86       11.08      2.32 o 
   5  -9   8       81.90       79.30      5.12 o 
   0  -8   8       50.75       49.99      6.76 o 
   1  -8   8      141.24      132.39      8.81 o 
   2  -8   8       72.62       64.02      4.90 o 
   3  -8   8      275.58      265.81      8.25 o 
   4  -8   8      146.29      143.65      5.94 o 
   5  -8   8       51.64       42.21      5.12 o 
   6  -8   8       16.56       14.55      3.48 o 
   1  -7   8      447.94      460.99     12.11 o 
   2  -7   8       28.22       24.89      4.18 o 
   3  -7   8       12.40        8.60      3.69 o 
   4  -7   8      122.36      138.10      6.09 o 
   5  -7   8        9.08        9.82      2.53 o 
   6  -7   8       20.27       26.63      4.30 o 
  -6  -6   8       72.31       56.76     10.86 o 
   0  -6   8      345.41      311.50     12.71 o 
   1  -6   8       47.47       38.72      5.33 o 
   2  -6   8      126.36      116.87      5.77 o 
   3  -6   8      143.05      144.71      9.57 o 
   4  -6   8        2.24        3.07      3.28 o 
   5  -6   8       73.44       67.27      3.90 o 
   6  -6   8       15.36        9.33      2.51 o 
   7  -6   8        3.94        4.92      2.66 o 
  -9  -5   8        4.84       -4.30      5.74 o 
  -8  -5   8       22.68       24.18      7.99 o 
  -7  -5   8       13.19       10.65      7.79 o 
  -6  -5   8      226.98      238.61     14.35 o 
  -5  -5   8      182.62      137.33     11.27 o 
  -4  -5   8      165.28      156.59     10.25 o 
   0  -5   8      334.65      350.06     12.71 o 
   1  -5   8      243.15      250.02     11.69 o 
   2  -5   8       49.19       46.36      3.98 o 
   3  -5   8       99.34       94.62      4.53 o 
   4  -5   8      266.03      304.04     12.71 o 
   5  -5   8       78.69       70.87      5.07 o 
   6  -5   8       89.56      107.77      5.51 o 
   7  -5   8      124.35      142.23      7.38 o 
  -9  -4   8        7.16       -0.20      6.76 o 
  -8  -4   8       66.69       59.63     12.09 o 
  -7  -4   8        6.04       13.11      7.78 o 
  -6  -4   8      107.32      114.76     12.09 o 
  -5  -4   8       62.81       62.90      9.22 o 
   0  -4   8      454.75      407.87     13.13 o 
   1  -4   8      281.06      311.67     12.10 o 
   2  -4   8        6.85       13.76      2.66 o 
   3  -4   8      188.00      203.26      7.61 o 
   4  -4   8       41.88       44.76      3.18 o 
   5  -4   8       48.79       52.44      4.71 o 
   6  -4   8      180.83      203.21      7.46 o 
   7  -4   8        8.49        6.56      2.17 o 
   8  -4   8        1.19        0.20      2.05 o 
  -9  -3   8       53.76       57.17     10.86 o 
  -8  -3   8       51.07       65.36     11.68 o 
  -7  -3   8       20.26       19.17      3.53 o 
  -6  -3   8      124.44      156.57     11.07 o 
  -5  -3   8       36.14       42.21      7.58 o 
   0  -3   8      173.87      177.72      7.58 o 
   1  -3   8       99.23       82.56      4.19 o 
   2  -3   8      142.59      138.36      5.65 o 
   3  -3   8      224.48      263.22      8.33 o 
   4  -3   8      176.62      184.80      4.60 o 
   5  -3   8      143.40      142.07      6.52 o 
   6  -3   8        3.21        0.77      2.24 o 
   7  -3   8       21.66       15.38      2.68 o 
   8  -3   8       11.32        9.83      2.87 o 
 -10  -2   8       40.95       36.68      8.40 o 
  -9  -2   8        0.99        1.02      6.35 o 
  -8  -2   8      132.62      127.47     11.89 o 
  -7  -2   8       66.44       85.38      4.82 o 
  -6  -2   8      200.61      201.17      9.84 o 
  -5  -2   8      307.49      289.12     10.87 o 
  -4  -2   8      310.32      333.03     11.48 o 
  -3  -2   8      274.21      271.90      6.77 o 
  -2  -2   8      643.29      687.45     15.81 o 
   1  -2   8       81.99      115.34      5.64 o 
   2  -2   8      765.51      844.14     16.12 o 
   3  -2   8      238.41      242.10      7.90 o 
   4  -2   8       15.73       15.75      2.47 o 
   5  -2   8       30.36       27.62      2.50 o 
   6  -2   8       30.73       27.47      4.06 o 
   7  -2   8        3.24        0.00      2.17 o 
   8  -2   8       17.40       13.51      2.26 o 
 -10  -1   8       39.62       36.27      7.99 o 
  -9  -1   8       79.30       86.27     10.25 o 
  -8  -1   8      106.91      133.82     10.86 o 
  -7  -1   8      168.68      138.76      9.22 o 
  -6  -1   8      296.54      301.09     22.14 o 
  -5  -1   8       10.96        9.01      2.25 o 
  -4  -1   8       59.05       64.54      4.10 o 
  -3  -1   8      987.70     1044.85     16.45 o 
  -2  -1   8      227.74      238.65      9.74 o 
  -1  -1   8     4150.28     4788.52     96.31 o 
   1  -1   8     1205.17     1356.71     22.10 o 
   2  -1   8      193.91      253.79      7.24 o 
   3  -1   8      129.66      145.59      5.94 o 
   4  -1   8      162.33      152.11      4.68 o 
   5  -1   8        7.41        3.04      1.44 o 
   6  -1   8       49.74       42.61      8.71 o 
   7  -1   8       64.88       61.78      4.49 o 
   8  -1   8        4.74        3.59      1.74 o 
 -10   0   8       59.13       63.11      7.79 o 
  -9   0   8      201.51      211.34     11.89 o 
  -8   0   8       33.75       43.03      7.99 o 
  -7   0   8       23.77       20.90      4.30 o 
  -6   0   8       38.13       37.03     18.54 o 
  -5   0   8       30.38       20.69      2.05 o 
  -4   0   8       87.28       98.52      2.74 o 
  -3   0   8     1917.33     2212.10     32.28 o 
  -2   0   8        1.88        0.91      0.79 o 
  -1   0   8      273.07      340.01     10.05 o 
   0   0   8        4.84        3.29      1.54 o 
   1   0   8      123.67      101.60      5.53 o 
   2   0   8       27.85       16.16      4.40 o 
   3   0   8      254.77      256.80      7.83 o 
   4   0   8       27.61       21.39      2.66 o 
   5   0   8      326.71      307.82      8.24 o 
   6   0   8      374.54      372.08      8.69 o 
   7   0   8       69.11       71.39      4.56 o 
   8   0   8        7.06        5.95      4.61 o 
 -10   1   8       39.77       47.33      6.76 o 
  -9   1   8       79.86       88.52      8.61 o 
  -8   1   8      107.71      113.12      8.40 o 
  -6   1   8      293.53      304.22      9.39 o 
  -5   1   8       11.25       11.06      2.25 o 
  -4   1   8       58.30       53.27      3.28 o 
  -3   1   8      988.76     1074.09     23.64 o 
  -2   1   8      227.48      248.30      8.00 o 
  -1   1   8     4159.56     4836.53     96.94 o 
   0   1   8      189.40      208.42      5.86 o 
   1   1   8     1207.16     1342.34     22.55 o 
   2   1   8      195.73      254.93      9.12 o 
   3   1   8      128.95      139.43      5.79 o 
   4   1   8      161.98      149.79      4.63 o 
   5   1   8        7.59        6.55      1.65 o 
   6   1   8       49.13       39.90      3.67 o 
   7   1   8       65.11       58.74      4.34 o 
   8   1   8        4.86        6.15      2.66 o 
 -10   2   8       41.58       48.35      6.56 o 
  -9   2   8        1.02       -0.20      4.30 o 
  -8   2   8      132.51      117.22      7.17 o 
  -7   2   8       66.33       59.01     22.33 o 
  -6   2   8      200.88      195.81     13.53 o 
  -5   2   8      306.17      319.72      9.46 o 
  -4   2   8      311.00      350.25     10.87 o 
  -3   2   8      274.82      275.18      9.02 o 
  -2   2   8      640.79      643.91     17.04 o 
  -1   2   8      639.92      865.27     17.45 o 
   0   2   8      645.18      747.24     14.01 o 
   1   2   8       82.66      114.33      4.63 o 
   2   2   8      761.37      811.31     15.72 o 
   3   2   8      238.89      251.43      7.82 o 
   4   2   8       15.38       14.89      2.04 o 
   5   2   8       30.77       27.67      2.52 o 
   6   2   8       31.29       33.09      3.58 o 
   7   2   8        3.09        3.47      1.90 o 
  -9   3   8       53.88       60.24      6.97 o 
  -8   3   8       51.11       46.10      5.53 o 
  -7   3   8       20.03       17.21      9.22 o 
  -6   3   8      124.64      141.89      9.12 o 
  -5   3   8       37.36       43.75      9.42 o 
  -4   3   8      319.94      380.40     12.51 o 
  -3   3   8      194.80      198.23      7.99 o 
  -2   3   8      580.69      592.40     16.63 o 
  -1   3   8      682.21      723.62     13.87 o 
   0   3   8      173.34      171.45      5.65 o 
   1   3   8       98.98       86.89      6.15 o 
   2   3   8      141.54      143.47      8.20 o 
   3   3   8      224.76      246.97      6.57 o 
   4   3   8      179.58      185.43      5.17 o 
   5   3   8      143.32      140.79      6.81 o 
   6   3   8        3.04        0.02      1.98 o 
   7   3   8       21.59       18.31      6.86 o 
  -9   4   8        6.94        7.17      3.48 o 
  -8   4   8       67.18       69.67      5.53 o 
  -7   4   8        6.13        1.43      5.94 o 
  -6   4   8      107.03       78.08     14.75 o 
  -5   4   8       62.77       66.51      5.21 o 
  -4   4   8       14.24       15.49      5.33 o 
  -3   4   8      684.01      687.76     19.71 o 
  -2   4   8      315.69      283.02      7.69 o 
  -1   4   8       25.17       20.89      3.48 o 
   0   4   8      453.41      399.04     14.16 o 
   1   4   8      281.43      340.17     13.12 o 
   2   4   8        6.54        7.58      3.28 o 
   3   4   8      187.80      204.11      6.19 o 
   4   4   8       42.04       47.71      3.20 o 
   5   4   8       48.65       56.19      7.48 o 
   6   4   8      181.27      186.40     10.56 o 
   7   4   8        8.66        3.99      2.46 o 
  -9   5   8        4.80        7.17      3.07 o 
  -8   5   8       22.38       30.94      4.92 o 
  -7   5   8       13.18       11.18      2.48 o 
  -6   5   8      228.74      221.80     21.52 o 
  -5   5   8      182.32      147.93      8.07 o 
  -4   5   8      167.06      164.00      7.97 o 
  -3   5   8      328.48      251.01      9.74 o 
  -2   5   8      526.45      513.62     11.90 o 
  -1   5   8     1024.94     1019.74     27.54 o 
   0   5   8      335.62      351.70     13.74 o 
   1   5   8      243.59      262.21     11.89 o 
   2   5   8       50.27       46.12      3.67 o 
   3   5   8       99.64       88.97      3.79 o 
   4   5   8      268.93      310.80      9.71 o 
   5   5   8       77.82       68.45      5.21 o 
   6   5   8       88.92      104.46      5.54 o 
   7   5   8      123.52      131.57      7.99 o 
  -8   6   8        7.76       18.44      4.51 o 
  -7   6   8       44.09       50.29      4.75 o 
  -6   6   8       72.82       69.86      5.15 o 
  -5   6   8       47.38       36.06      4.92 o 
  -4   6   8      251.91      227.77      5.84 o 
  -3   6   8      341.35      283.36      7.71 o 
  -2   6   8       51.07       53.26      3.73 o 
  -1   6   8      643.55      587.97     13.21 o 
   0   6   8      346.76      331.72      9.28 o 
   1   6   8       47.24       41.86      3.84 o 
   2   6   8      126.89      115.99      4.16 o 
   3   6   8      141.26      134.12      7.27 o 
   4   6   8        2.35        2.74      2.39 o 
   5   6   8       72.93       62.09     12.60 o 
   6   6   8       15.59       16.10      2.65 o 
  -8   7   8       12.45        9.47      2.17 o 
  -7   7   8       79.09       93.37      6.25 o 
  -6   7   8       55.05       58.07      4.19 o 
  -5   7   8      102.18       92.45      9.38 o 
  -4   7   8       17.38       22.29      2.49 o 
  -3   7   8       70.94       61.00      3.74 o 
  -2   7   8      596.06      516.28      9.71 o 
  -1   7   8       56.71       52.46      4.93 o 
   0   7   8     1160.33     1101.28     17.14 o 
   1   7   8      446.30      423.23      7.74 o 
   2   7   8       27.92       34.63      2.96 o 
   3   7   8       12.37       21.47      4.30 o 
   4   7   8      123.09      125.36      6.09 o 
   5   7   8        8.85       12.69      2.68 o 
   6   7   8       20.11       16.19      3.69 o 
  -7   8   8      167.89      156.39      5.13 o 
  -6   8   8       50.60       59.13      3.99 o 
  -5   8   8       36.49       29.84      3.55 o 
  -4   8   8      559.35      597.29     12.46 o 
  -3   8   8      140.12      117.19      6.61 o 
  -2   8   8      284.32      292.85     10.41 o 
  -1   8   8      136.72      135.14      5.76 o 
   0   8   8       50.24       30.53      6.35 o 
   1   8   8      139.72      139.69      6.50 o 
   2   8   8       72.45       68.53      5.74 o 
   3   8   8      274.43      273.85      8.46 o 
   4   8   8      147.35      153.91      6.16 o 
   5   8   8       52.14       53.05      3.89 o 
  -7   9   8       63.67       59.42      4.92 o 
  -6   9   8       14.66       13.36      2.86 o 
  -5   9   8       10.21       13.42      3.41 o 
  -4   9   8      259.92      279.74     15.68 o 
  -3   9   8      230.82      244.12      7.53 o 
  -2   9   8       48.63       54.13      4.26 o 
  -1   9   8       65.66       65.57      7.17 o 
   0   9   8       69.69       66.49     35.45 o 
   1   9   8       18.67       13.93      4.10 o 
   2   9   8        3.60        3.69      3.48 o 
   3   9   8      136.27      158.21      7.69 o 
   4   9   8       19.76       17.02      5.53 o 
  -6  10   8       61.40       51.64      4.71 o 
  -5  10   8       15.01       11.76      2.34 o 
  -4  10   8       14.62       15.02      2.55 o 
  -3  10   8       20.72       33.51     19.82 o 
  -2  10   8       26.07       39.90     21.63 o 
  -1  10   8      134.05      152.54     27.98 o 
   0  10   8       59.86       57.74     25.51 o 
   1  10   8       88.26      109.22      8.20 o 
   2  10   8       52.55       57.99      6.15 o 
   3  10   8       33.78       43.23      4.71 o 
  -4  11   8        8.79        9.63      2.87 o 
  -3  11   8       46.34       40.96      7.54 o 
  -2  11   8       64.13       73.98      6.52 o 
  -1  11   8       38.24       36.80     14.85 o 
   0  11   8        0.96        2.29      2.65 o 
   1  11   8       19.58       23.15      4.71 o 
   2  11   8        6.60       11.06      2.87 o 
  -1 -11   9       12.52       15.98      3.28 o 
   0 -11   9        8.04        8.19      2.87 o 
   1 -11   9       25.42       25.41      3.89 o 
   2 -11   9       37.42       41.39      4.10 o 
  -1 -10   9        7.68        4.92      3.07 o 
   0 -10   9      252.16      279.64     11.48 o 
   1 -10   9       24.62       27.04      4.92 o 
   2 -10   9        6.70       12.91      3.48 o 
   3 -10   9        8.81       15.16      3.69 o 
   0  -9   9       34.23       37.49      6.15 o 
   1  -9   9       29.44       27.25      5.74 o 
   2  -9   9      244.27      258.51     11.28 o 
   3  -9   9        6.78        4.92      3.07 o 
   4  -9   9       65.46       55.62      3.89 o 
   0  -8   9      189.88      159.88      9.43 o 
   1  -8   9      128.66      118.04      8.40 o 
   2  -8   9      291.21      315.33     13.12 o 
   3  -8   9      107.59      110.87      7.99 o 
   4  -8   9       53.38       56.19      4.46 o 
   3  -7   9      330.90      316.80     12.10 o 
   4  -7   9      160.28      149.90     10.79 o 
   5  -7   9      182.54      197.23      7.38 o 
   6  -7   9       34.73       33.60      4.10 o 
  -7  -6   9      112.87       98.57     12.30 o 
  -6  -6   9       35.44       22.13      8.20 o 
  -5  -6   9      288.89      277.81     15.38 o 
   1  -6   9       23.97       37.70      5.94 o 
   2  -6   9      962.66      943.86     27.94 o 
   3  -6   9       42.47       37.70      5.74 o 
   4  -6   9      143.34      160.83      6.97 o 
   5  -6   9      310.70      333.71      6.54 o 
   6  -6   9       25.94       22.54      4.30 o 
  -8  -5   9       11.06       25.20      7.79 o 
  -7  -5   9       81.09       93.23     12.50 o 
  -6  -5   9      161.42      160.68     13.73 o 
  -5  -5   9       31.21       23.56      7.79 o 
  -4  -5   9      296.07      288.48     14.76 o 
  -3  -5   9      214.20      211.96     11.07 o 
   1  -5   9        8.42       13.93      5.84 o 
   2  -5   9        3.69        4.83      1.93 o 
   3  -5   9       38.70       40.88      3.60 o 
   4  -5   9       97.75       96.42      9.02 o 
   5  -5   9       13.34       18.01      2.80 o 
   6  -5   9      168.45      172.78      6.29 o 
   7  -5   9       51.98       45.28      4.51 o 
  -9  -4   9       47.60       43.85      9.63 o 
  -8  -4   9      231.57      266.29     15.17 o 
  -7  -4   9       50.51       57.98     12.29 o 
  -6  -4   9      221.22      265.05     15.17 o 
  -5  -4   9      234.85      272.03     13.94 o 
  -4  -4   9      155.93      185.08     11.07 o 
   1  -4   9      117.48      129.42      5.65 o 
   2  -4   9       24.68       31.80      4.30 o 
   3  -4   9      236.43      234.69      5.69 o 
   4  -4   9       34.93       47.07      4.77 o 
   5  -4   9        9.83       10.23      2.35 o 
   6  -4   9        3.21        2.87      2.32 o 
   7  -4   9        4.95        5.02      2.03 o 
  -9  -3   9       54.03       53.89     10.24 o 
  -8  -3   9        7.88       19.67      7.99 o 
  -7  -3   9      135.81      125.19     11.48 o 
  -6  -3   9      177.43      198.43      7.66 o 
  -5  -3   9      219.13      224.67     12.09 o 
  -4  -3   9      154.62      171.96     10.45 o 
   1  -3   9      145.44      137.03      5.50 o 
   2  -3   9       98.85       81.56      7.38 o 
   3  -3   9      106.41      104.85      4.72 o 
   4  -3   9      108.38       99.55      3.62 o 
   5  -3   9      159.83      163.49      5.87 o 
   6  -3   9      102.71      105.77      4.77 o 
   7  -3   9       10.36        9.87      2.56 o 
  -9  -2   9      121.95      136.08     11.48 o 
  -8  -2   9       17.42       22.95      7.17 o 
  -7  -2   9      263.54      273.81      7.30 o 
  -6  -2   9      288.45      317.26      8.46 o 
  -5  -2   9      106.40       98.49      4.87 o 
  -4  -2   9      268.39      251.98     10.05 o 
  -3  -2   9       23.10       31.76      2.66 o 
  -2  -2   9      769.50      769.98     18.69 o 
   1  -2   9      723.83      782.94     21.77 o 
   2  -2   9       19.00       12.32      2.39 o 
   3  -2   9      110.78      130.92      6.43 o 
   4  -2   9      138.17      137.49      4.83 o 
   5  -2   9       58.51       49.93      3.79 o 
   6  -2   9       10.65        4.50      2.09 o 
   7  -2   9        7.86       12.47      2.45 o 
  -9  -1   9        9.37        5.74      5.74 o 
  -8  -1   9       28.11       44.05      9.42 o 
  -7  -1   9      146.15      143.67      9.84 o 
  -6  -1   9      357.66      423.43     25.43 o 
  -5  -1   9      779.74      823.18     19.92 o 
  -4  -1   9       38.24       47.33      3.69 o 
  -3  -1   9      402.08      419.35      8.37 o 
  -2  -1   9      117.61      127.07      5.33 o 
  -1  -1   9     1005.35     1096.49     25.70 o 
   1  -1   9      163.44      144.10      7.99 o 
   2  -1   9      646.62      637.89     27.40 o 
   3  -1   9      471.77      444.78      9.40 o 
   4  -1   9       91.25       86.13      3.39 o 
   5  -1   9        5.73        6.07      2.12 o 
   6  -1   9       40.24       44.29      4.72 o 
   7  -1   9        0.22        1.40      1.84 o 
  -9   0   9       45.14       47.33      8.40 o 
  -8   0   9        0.12        4.51      4.92 o 
  -7   0   9      167.16      181.59      8.61 o 
  -6   0   9     1157.90     1046.57     27.23 o 
  -5   0   9      667.27      609.19     13.58 o 
  -4   0   9     2372.08     2431.26     80.28 o 
  -3   0   9      477.18      494.19      9.34 o 
  -2   0   9      143.58      121.15      4.11 o 
  -1   0   9       23.55       13.11      2.66 o 
   0   0   9       92.11       93.55      4.05 o 
   1   0   9      101.63       81.97      5.94 o 
   2   0   9     1686.79     1862.68     44.07 o 
   3   0   9       58.99       51.24      3.45 o 
   4   0   9       29.46       19.87      2.08 o 
   5   0   9      164.27      150.57      4.73 o 
   6   0   9       46.60       69.28      4.21 o 
   7   0   9        0.11        0.84      1.78 o 
  -9   1   9        9.35        6.76      4.71 o 
  -8   1   9       27.42       22.74      4.51 o 
  -6   1   9      360.02      417.70     14.66 o 
  -5   1   9      780.00      827.15     28.85 o 
  -4   1   9       37.98       50.61      3.69 o 
  -3   1   9      400.17      424.83     12.10 o 
  -2   1   9      115.12      121.94      5.94 o 
  -1   1   9     1005.55     1091.56     26.31 o 
   0   1   9      625.10      591.79     12.12 o 
   1   1   9      163.73      154.96      8.20 o 
   2   1   9      649.02      645.38     19.91 o 
   3   1   9      471.63      451.46     10.12 o 
   4   1   9       92.81       83.91      4.07 o 
   5   1   9        5.52        7.48      3.79 o 
   6   1   9       40.36       38.96      3.58 o 
   7   1   9        0.23        2.91      2.31 o 
  -9   2   9      120.90      120.71      7.58 o 
  -7   2   9      264.26      248.07     29.73 o 
  -6   2   9      288.11      312.41     10.75 o 
  -5   2   9      107.15      105.01      5.49 o 
  -4   2   9      274.15      270.65      9.64 o 
  -3   2   9       23.00       29.71      3.48 o 
  -2   2   9      766.60      782.50     20.33 o 
  -1   2   9      794.49      875.23     22.59 o 
   0   2   9       10.16        3.69      1.59 o 
   1   2   9      725.93      774.73     22.18 o 
   2   2   9       18.78       14.55      3.69 o 
   3   2   9      110.91      120.09     11.17 o 
   4   2   9      139.51      136.49      4.08 o 
   5   2   9       58.52       42.85      4.77 o 
   6   2   9       10.38        8.71      2.90 o 
   7   2   9        7.94        4.60      2.30 o 
  -9   3   9       54.17       55.12      5.74 o 
  -7   3   9      136.83      122.35     22.34 o 
  -6   3   9      177.96      180.98     20.70 o 
  -5   3   9      218.69      210.48      8.65 o 
  -4   3   9      155.16      174.55      7.39 o 
  -3   3   9      783.35      856.35     22.79 o 
  -2   3   9      357.08      337.59     11.90 o 
  -1   3   9       61.84       54.51      3.55 o 
   0   3   9      420.94      476.31     14.67 o 
   1   3   9      145.91      138.14      8.40 o 
   2   3   9       99.70       83.88      7.58 o 
   3   3   9      106.53      104.26      5.45 o 
   4   3   9      109.20      100.59      4.14 o 
   5   3   9      158.87      165.72      7.32 o 
   6   3   9      103.81       98.25      5.79 o 
   7   3   9       10.48       10.00      3.48 o 
  -9   4   9       47.50       50.20      5.12 o 
  -7   4   9       51.39       56.35     17.42 o 
  -6   4   9      219.59      233.48     22.75 o 
  -5   4   9      234.34      251.64     10.12 o 
  -4   4   9      157.46      164.53      7.66 o 
  -3   4   9      294.55      264.87      9.74 o 
  -2   4   9      164.89      196.97      9.43 o 
  -1   4   9      261.12      287.03     12.40 o 
   0   4   9       24.85       18.64      4.10 o 
   1   4   9      119.14      141.20      8.81 o 
   2   4   9       25.00       29.30      3.69 o 
   3   4   9      237.13      241.99      5.88 o 
   4   4   9       34.31       39.90      4.55 o 
   5   4   9        9.70       13.10      3.03 o 
   6   4   9        3.24        4.94      2.39 o 
   7   4   9        4.84        6.94      2.01 o 
  -8   5   9       10.68       20.90      4.10 o 
  -7   5   9       80.20       50.41     15.57 o 
  -6   5   9      160.36      163.55     19.88 o 
  -5   5   9       31.43       34.01     11.88 o 
  -4   5   9      299.96      293.71     11.37 o 
  -3   5   9      213.32      218.56      6.51 o 
  -2   5   9      330.40      282.40      6.44 o 
  -1   5   9       33.97       43.06     10.86 o 
   0   5   9      133.94      142.41      5.80 o 
   1   5   9        8.82       21.07      3.26 o 
   2   5   9        3.61        5.84      1.86 o 
   3   5   9       39.79       40.25      3.12 o 
   4   5   9       97.49      101.57      5.87 o 
   5   5   9       13.22       15.19      3.89 o 
   6   5   9      168.24      178.76      6.50 o 
  -8   6   9        3.12        3.69      2.46 o 
  -7   6   9      112.23      119.96      5.77 o 
  -6   6   9       35.99       27.49      8.81 o 
  -5   6   9      286.25      279.93     12.10 o 
  -4   6   9       51.27       58.03      6.56 o 
  -3   6   9      303.06      316.57      7.12 o 
  -2   6   9      287.80      324.28     10.27 o 
  -1   6   9       39.56       45.89      4.03 o 
   0   6   9       43.20       54.87      4.34 o 
   1   6   9       24.48       29.21      3.19 o 
   2   6   9      960.11      971.84     13.35 o 
   3   6   9       42.62       43.12      4.61 o 
   4   6   9      142.33      176.97      7.17 o 
   5   6   9      313.03      345.43      9.42 o 
   6   6   9       26.14       22.00      4.51 o 
  -7   7   9      114.93      116.24      6.48 o 
  -6   7   9       72.29       65.40      4.11 o 
  -5   7   9       47.76       40.07      3.84 o 
  -4   7   9       23.02       16.90      2.74 o 
  -3   7   9      899.45      853.16     14.57 o 
  -2   7   9      292.52      296.00      7.27 o 
  -1   7   9      847.59      850.59     14.51 o 
   0   7   9      140.38      154.19      5.52 o 
   1   7   9      537.55      531.18     17.64 o 
   2   7   9       21.36       19.04      2.58 o 
   3   7   9      333.46      318.21     12.82 o 
   4   7   9      161.03      166.06      7.89 o 
   5   7   9      182.30      208.27      9.63 o 
  -7   8   9       23.38       26.22      4.51 o 
  -6   8   9       21.22       21.19      4.52 o 
  -5   8   9      817.25      777.56     14.45 o 
  -4   8   9       51.02       54.52      4.24 o 
  -3   8   9       57.62       62.94      4.67 o 
  -2   8   9      645.67      661.61     13.59 o 
  -1   8   9      213.52      225.60     11.79 o 
   0   8   9      188.87      186.93     10.66 o 
   1   8   9      128.33      107.70      6.00 o 
   2   8   9      291.35      315.33     14.15 o 
   3   8   9      107.59      114.18      6.25 o 
   4   8   9       53.25       53.61      4.82 o 
   5   8   9       32.46       35.94      2.97 o 
  -6   9   9       58.82       62.09      3.48 o 
  -5   9   9       83.81       77.70      4.30 o 
  -4   9   9       70.18       61.59      4.24 o 
  -3   9   9       60.80       74.81      4.59 o 
  -2   9   9      248.94      234.33     12.18 o 
  -1   9   9      122.80      138.71     75.72 o 
   0   9   9       33.68       30.23     17.41 o 
   1   9   9       29.17       25.00      5.74 o 
   2   9   9      244.28      234.12     11.48 o 
   3   9   9        6.99        5.94      3.07 o 
   4   9   9       65.43       57.37      4.71 o 
  -5  10   9        2.75        4.29      1.84 o 
  -4  10   9        0.11        3.75      4.70 o 
  -3  10   9        0.19      102.84     32.57 o 
  -2  10   9       17.02       27.92     53.06 o 
  -1  10   9        7.70        1.54      2.32 o 
   0  10   9      252.33      282.05     11.46 o 
   1  10   9       24.80       31.76      5.33 o 
   2  10   9        6.52        9.22      3.28 o 
   3  10   9        9.00       10.86      2.66 o 
  -3  11   9        6.32        4.30      2.66 o 
  -1  11   9       12.78       20.49      4.10 o 
   0  11   9        8.14        5.53      3.07 o 
   0 -11  10       31.71       39.13      4.10 o 
   0 -10  10        4.79        5.74      2.87 o 
   1 -10  10       15.63       22.33      4.30 o 
   2 -10  10       42.11       44.05      4.71 o 
   0  -9  10      264.83      260.58     11.28 o 
   1  -9  10      121.06      128.70      7.99 o 
   2  -9  10       78.24       80.12      6.56 o 
   3  -9  10       61.03       69.09      4.17 o 
   0  -8  10      139.54      138.13      8.61 o 
   1  -8  10       99.25      106.76      7.99 o 
   2  -8  10        0.21       -1.43      2.87 o 
   3  -8  10      183.98      226.29     10.04 o 
   4  -8  10        2.09        2.90      2.01 o 
   4  -7  10       23.45       27.49      3.88 o 
   5  -7  10       39.01       49.79      6.15 o 
  -7  -6  10        2.31       -1.23      6.97 o 
  -6  -6  10        1.19       -2.66      7.17 o 
  -5  -6  10      140.46      121.74     12.09 o 
   3  -6  10       25.78       28.48      6.56 o 
   4  -6  10      320.97      354.32     15.17 o 
   5  -6  10       97.47      106.09      4.30 o 
  -8  -5  10       45.67       46.92     10.86 o 
  -7  -5  10       23.50       25.00      8.81 o 
  -6  -5  10      156.19      141.62     14.14 o 
  -5  -5  10       28.33       23.77      8.40 o 
  -4  -5  10     1092.27     1050.23     30.00 o 
  -3  -5  10       31.05       30.32      7.38 o 
   1  -5  10      130.84      129.52      8.81 o 
   2  -5  10       68.06       81.22      5.42 o 
   3  -5  10       38.14       43.44      6.97 o 
   4  -5  10      342.90      330.35     14.97 o 
   5  -5  10       39.89       33.54      4.40 o 
   6  -5  10       46.29       48.24      4.51 o 
  -9  -4  10        7.76       -3.69      6.15 o 
  -8  -4  10       97.81      110.04     12.30 o 
  -7  -4  10      267.95      272.06     16.40 o 
  -6  -4  10      108.22      126.85     13.53 o 
  -5  -4  10      324.03      343.66     16.81 o 
  -4  -4  10       67.75       40.37     10.45 o 
  -3  -4  10       36.04       42.41      8.20 o 
  -2  -4  10      138.13      138.13      8.81 o 
   2  -4  10       30.24       27.03      6.04 o 
   3  -4  10       28.46       18.56      2.51 o 
   4  -4  10      159.64      167.65     10.86 o 
   5  -4  10        7.58       15.85      3.40 o 
   6  -4  10       75.37       62.57      4.61 o 
  -9  -3  10      119.48      139.36     11.27 o 
  -8  -3  10       32.63       43.23     11.47 o 
  -7  -3  10       39.25       60.24     12.50 o 
  -6  -3  10        8.20        7.00      2.50 o 
  -5  -3  10      256.14      243.14     13.53 o 
  -4  -3  10      119.78      123.17     10.86 o 
  -3  -3  10       24.71       22.54      5.74 o 
   1  -3  10      553.06      561.08     12.98 o 
   2  -3  10      126.48      114.91      9.43 o 
   3  -3  10       35.35       32.32      2.92 o 
   4  -3  10       68.51       65.21      8.61 o 
   5  -3  10      147.69      141.15      8.30 o 
   6  -3  10       60.63       52.12      4.61 o 
   7  -3  10        3.61        3.28      2.66 o 
  -9  -2  10        3.55       11.27      6.56 o 
  -8  -2  10        7.36        8.81      6.97 o 
  -7  -2  10       17.42       23.56      6.97 o 
  -6  -2  10       27.69       25.91      2.91 o 
  -5  -2  10      566.98      543.57     11.94 o 
  -4  -2  10       87.24       93.45      6.52 o 
  -3  -2  10      594.57      642.79     16.42 o 
   1  -2  10      128.11      154.73      8.81 o 
   2  -2  10      116.16      119.30     12.81 o 
   3  -2  10      444.91      456.09      9.97 o 
   4  -2  10      107.14       99.16      9.32 o 
   5  -2  10      116.30      109.48      6.36 o 
   6  -2  10        3.59        0.10      2.77 o 
   7  -2  10       47.86       36.25      3.59 o 
  -9  -1  10      125.50      128.91     10.25 o 
  -8  -1  10       62.42       63.11      9.84 o 
  -7  -1  10       70.43       72.33      9.22 o 
  -6  -1  10       27.21       23.15      5.12 o 
  -5  -1  10       43.92       54.65      3.26 o 
  -4  -1  10      224.08      247.35      5.86 o 
  -3  -1  10       49.61       68.31      3.20 o 
  -2  -1  10      293.18      345.31     11.07 o 
  -1  -1  10      534.57      564.95     16.21 o 
   1  -1  10      529.00      512.78     17.03 o 
   2  -1  10      301.81      289.88     15.89 o 
   3  -1  10       35.38       30.20      3.43 o 
   4  -1  10      163.78      155.25      4.99 o 
   5  -1  10       49.07       50.02      5.02 o 
   6  -1  10       50.01       53.49      4.81 o 
   7  -1  10       33.80       40.85      6.86 o 
  -9   0  10        0.05       -0.82      4.71 o 
  -8   0  10      258.49      267.75     11.69 o 
  -7   0  10       75.76       64.34      7.58 o 
  -5   0  10      195.04      164.56      6.17 o 
  -4   0  10      227.14      252.97     17.43 o 
  -3   0  10       32.81       36.26      3.48 o 
  -2   0  10       37.47       42.21      3.89 o 
  -1   0  10      667.81      859.39     22.38 o 
   1   0  10       22.92       34.42      4.92 o 
   2   0  10       20.13       17.07      3.03 o 
   3   0  10      145.76      172.90      6.07 o 
   4   0  10        0.00       -1.33      1.73 o 
   5   0  10       92.98       76.07      4.33 o 
   6   0  10      140.15      135.11      6.44 o 
   7   0  10       41.60       42.52      9.94 o 
  -9   1  10      126.63      130.96      7.99 o 
  -8   1  10       62.72       63.11      7.38 o 
  -6   1  10       27.96       21.31     12.70 o 
  -5   1  10       44.34       44.76      3.87 o 
  -4   1  10      225.07      245.16     13.33 o 
  -3   1  10       50.64       77.04      4.71 o 
  -2   1  10      293.23      339.16     11.48 o 
  -1   1  10      534.26      565.77     16.83 o 
   0   1  10      147.46      182.74      6.23 o 
   1   1  10      521.85      501.07     17.24 o 
   2   1  10      304.14      306.89      9.12 o 
   3   1  10       35.05       32.81      3.36 o 
   4   1  10      163.36      167.43      5.74 o 
   5   1  10       49.32       49.07      4.84 o 
   6   1  10       50.73       65.43      4.96 o 
   7   1  10       33.54       38.77      3.59 o 
  -7   2  10       17.53       15.98     13.93 o 
  -6   2  10       27.02       29.30     12.09 o 
  -5   2  10      563.42      528.80     14.59 o 
  -4   2  10       86.23       95.48      5.53 o 
  -3   2  10      595.99      664.96     18.47 o 
  -2   2  10       47.15       53.27      4.71 o 
  -1   2  10        6.46       10.86      2.66 o 
   0   2  10      392.57      353.85      9.42 o 
   1   2  10      129.30      152.48      9.02 o 
   2   2  10      115.76      115.37      5.72 o 
   3   2  10      443.48      439.34      9.57 o 
   4   2  10      106.78       91.65      4.63 o 
   5   2  10      115.70      110.07     10.45 o 
   6   2  10        3.39        1.23      2.32 o 
   7   2  10       47.54       42.03      3.44 o 
  -7   3  10       38.78       40.16     14.14 o 
  -6   3  10        8.30        4.71      8.19 o 
  -5   3  10      256.84      237.71     11.38 o 
  -4   3  10      119.35      133.93      6.85 o 
  -3   3  10       24.80       33.14      7.17 o 
  -2   3  10      111.71      104.93      6.76 o 
  -1   3  10      147.23      118.87      7.17 o 
   0   3  10       52.12       69.25      6.15 o 
   1   3  10      552.79      570.63     12.46 o 
   2   3  10      125.55      117.10      5.86 o 
   3   3  10       35.38       31.83      4.17 o 
   4   3  10       68.71       61.28      4.08 o 
   5   3  10      147.36      145.79      6.81 o 
   6   3  10       61.32       63.27      4.63 o 
   7   3  10        3.53        1.02      2.87 o 
  -8   4  10       97.87       58.81     16.80 o 
  -7   4  10      268.55      269.39     28.91 o 
  -6   4  10      107.15       86.27     17.62 o 
  -5   4  10      325.64      329.10     26.86 o 
  -4   4  10       67.93       53.04      6.76 o 
  -3   4  10       35.44       50.12      3.65 o 
  -2   4  10      136.38      141.34      5.26 o 
  -1   4  10       32.87       39.72      2.92 o 
   0   4  10      225.68      237.69      7.65 o 
   1   4  10      142.85      139.06      5.91 o 
   2   4  10       29.68       33.71      3.38 o 
   3   4  10       28.42       24.42      2.65 o 
   4   4  10      159.66      167.70     13.94 o 
   5   4  10        7.62       12.76      3.48 o 
   6   4  10       74.90       65.13      4.27 o 
  -8   5  10       45.53        7.99     13.11 o 
  -7   5  10       23.13       13.11      9.63 o 
  -6   5  10      156.44      121.95     18.65 o 
  -5   5  10       27.57        6.97      6.35 o 
  -4   5  10     1089.75     1017.42     22.41 o 
  -3   5  10       30.73       37.63      4.00 o 
  -2   5  10       45.29       46.37      4.09 o 
  -1   5  10       60.03       86.56      4.90 o 
   0   5  10       17.69       24.33      3.08 o 
   1   5  10      130.64      130.00      6.44 o 
   2   5  10       67.47       70.94      4.21 o 
   3   5  10       38.09       34.19      3.41 o 
   4   5  10      339.95      352.90     10.15 o 
   5   5  10       40.14       36.53      4.30 o 
   6   5  10       46.12       49.85      3.68 o 
  -7   6  10        2.21        4.61      2.36 o 
  -6   6  10        1.05       -2.38      3.18 o 
  -5   6  10      139.55      121.69      6.63 o 
  -4   6  10      284.13      243.93      9.53 o 
  -3   6  10       50.19       41.67      4.22 o 
  -2   6  10      355.45      335.82      7.62 o 
  -1   6  10      147.15      142.56      5.33 o 
   0   6  10      579.65      584.62     11.37 o 
   1   6  10      205.69      190.22      7.79 o 
   2   6  10       58.47       54.56      3.82 o 
   3   6  10       26.11       35.28      4.26 o 
   4   6  10      321.47      354.74      9.63 o 
   5   6  10       98.26      114.60      5.07 o 
  -7   7  10       31.42        7.58      6.76 o 
  -6   7  10        1.47        0.95      2.62 o 
  -5   7  10      296.42      281.64      8.76 o 
  -4   7  10        8.78        5.32      2.46 o 
  -3   7  10      552.95      541.47     11.90 o 
  -2   7  10        5.80        2.35      2.16 o 
  -1   7  10        5.60        7.00      2.39 o 
   0   7  10      435.16      405.43     10.87 o 
   1   7  10       79.08       64.34      7.17 o 
   2   7  10      470.98      456.00     11.56 o 
   3   7  10        9.74       10.24      2.56 o 
   4   7  10       24.00       24.81      3.59 o 
   5   7  10       38.48       57.24      3.48 o 
  -7   8  10       89.48      100.82      6.15 o 
  -6   8  10       25.87       21.70      3.14 o 
  -5   8  10      126.95       97.64      5.77 o 
  -4   8  10       15.46       13.06      2.52 o 
  -3   8  10      548.14      502.02     11.55 o 
  -2   8  10       76.21       65.07      4.51 o 
  -1   8  10      201.33      218.49      7.67 o 
   0   8  10      139.42      129.11      8.81 o 
   1   8  10       99.70      115.99      6.00 o 
   2   8  10        0.19       -0.41      3.28 o 
   3   8  10      182.90      197.80     10.25 o 
   4   8  10        2.09        3.89      2.66 o 
  -6   9  10        5.39        7.78      2.87 o 
  -5   9  10      132.52      127.08      8.07 o 
  -4   9  10       87.16      112.51      4.90 o 
  -3   9  10      106.58      140.33      5.64 o 
  -2   9  10       16.42       25.01      3.33 o 
  -1   9  10       12.12       13.93      4.10 o 
   0   9  10      264.05      266.27      9.64 o 
   1   9  10      121.40      135.05      9.02 o 
   2   9  10       77.57       60.24      6.35 o 
   3   9  10       60.78       65.16      5.53 o 
  -5  10  10       18.69       23.77      3.89 o 
  -4  10  10       36.50       45.86      3.47 o 
  -3  10  10        5.16        6.96      3.86 o 
  -2  10  10        6.92        4.26      2.25 o 
  -1  10  10       38.97       39.11     16.49 o 
   0  10  10        4.73        7.58      3.69 o 
   1  10  10       15.67       14.96      3.89 o 
   2  10  10       42.38       41.39      4.71 o 
   0 -10  11       46.98       53.89      4.92 o 
   1 -10  11       16.29       16.80      3.69 o 
   0  -9  11       63.02       76.02      6.35 o 
   1  -9  11       54.77       71.51      5.94 o 
   2  -9  11       11.81       10.60      2.32 o 
   3  -9  11       45.09       47.54      4.30 o 
   0  -8  11       51.47       59.01      6.56 o 
   1  -8  11      115.55      123.16      7.99 o 
   2  -8  11       13.84       11.47      3.48 o 
   3  -8  11       34.30       32.79      4.41 o 
   4  -8  11        0.69        2.87      2.25 o 
   3  -7  11       14.33       13.11      4.30 o 
   4  -7  11       13.06        7.25      2.26 o 
  -7  -6  11       35.15       24.59      7.17 o 
  -6  -6  11      294.66      260.19     14.97 o 
  -5  -6  11      111.68      145.70     12.71 o 
   2  -6  11      431.10      423.55     16.61 o 
   3  -6  11       15.28       23.97      5.53 o 
   4  -6  11      148.89      134.04      9.02 o 
   5  -6  11       15.01       17.82      3.69 o 
  -8  -5  11      214.93      182.04     12.10 o 
  -7  -5  11       73.07       79.30     12.29 o 
  -6  -5  11      979.66      945.35     28.96 o 
  -5  -5  11       72.90      104.71     12.91 o 
  -4  -5  11       31.89       18.03      7.38 o 
  -3  -5  11      200.26      218.51     12.91 o 
   1  -5  11       28.16       25.41      4.92 o 
   2  -5  11      165.95      160.46      7.06 o 
   3  -5  11       37.99       27.45      6.56 o 
   4  -5  11        6.70        4.10      3.89 o 
   5  -5  11       15.56       13.93      4.10 o 
  -8  -4  11       29.42       32.58      8.20 o 
  -7  -4  11       44.99       48.97     13.11 o 
  -6  -4  11      289.88      288.06     17.22 o 
  -5  -4  11      243.26      219.15     15.79 o 
  -4  -4  11      669.44      689.00     23.40 o 
  -3  -4  11       43.71       42.00      9.42 o 
  -2  -4  11      209.79      202.12     10.86 o 
   1  -4  11      215.94      206.17      7.82 o 
   2  -4  11      345.70      361.79      8.70 o 
   3  -4  11       46.89       47.70      5.84 o 
   4  -4  11        3.44        2.25      3.69 o 
   5  -4  11       64.85       61.68      7.17 o 
   6  -4  11       44.32       44.01      3.76 o 
  -9  -3  11        2.70        6.97      6.15 o 
  -8  -3  11        2.01       14.96      7.58 o 
  -7  -3  11      267.80      285.18     16.40 o 
  -6  -3  11       31.12       24.20     14.34 o 
  -5  -3  11        6.76       10.65      7.78 o 
  -4  -3  11       11.60        0.82      6.56 o 
  -3  -3  11       99.50      105.13     10.86 o 
  -2  -3  11      358.23      358.68     14.56 o 
  -1  -3  11      179.35      191.51     15.68 o 
   0  -3  11      307.35      349.19     13.12 o 
   1  -3  11        6.26       13.52      4.10 o 
   2  -3  11      103.19      106.90      4.85 o 
   3  -3  11       23.18       28.09      4.30 o 
   4  -3  11      212.70      209.09      7.76 o 
   5  -3  11       17.57       12.79      3.11 o 
   6  -3  11       12.16        9.92      2.53 o 
  -9  -2  11       38.77       52.86      9.22 o 
  -8  -2  11        0.37       10.04      6.97 o 
  -7  -2  11       55.35       63.72     12.09 o 
  -6  -2  11      687.82      723.34     13.34 o 
  -5  -2  11      216.77      198.56      7.20 o 
  -4  -2  11      485.68      485.41      8.85 o 
  -3  -2  11      312.50      384.47     14.97 o 
  -2  -2  11       25.59       23.56      5.12 o 
  -1  -2  11      145.83      183.02      9.02 o 
   0  -2  11       10.88        5.53      3.07 o 
   1  -2  11       80.18       81.80      9.73 o 
   2  -2  11      150.46      167.82     12.31 o 
   3  -2  11      473.03      478.06     17.04 o 
   4  -2  11       25.65       28.26      4.08 o 
   5  -2  11        5.42        6.89      3.69 o 
   6  -2  11       64.60       75.13      4.77 o 
  -9  -1  11        5.97        6.97      5.33 o 
  -8  -1  11       34.90       44.66     10.24 o 
  -7  -1  11       11.91       12.70      6.15 o 
  -6  -1  11      481.21      506.68     17.44 o 
  -5  -1  11      188.54      198.00     11.27 o 
  -4  -1  11       13.99       16.48      2.02 o 
  -3  -1  11      213.28      218.80      8.15 o 
  -2  -1  11       56.97       65.99      5.22 o 
   1  -1  11      226.78      251.37      8.10 o 
   2  -1  11      745.94      761.93     13.17 o 
   3  -1  11       90.74      104.00      4.92 o 
   4  -1  11       80.32       91.69      7.68 o 
   5  -1  11       34.78       32.28      4.90 o 
   6  -1  11       35.89       35.43      3.90 o 
  -9   0  11       50.39       56.76      7.58 o 
  -8   0  11       65.33       75.61      9.02 o 
  -7   0  11      536.47      517.43     15.59 o 
  -5   0  11        3.01        1.23      1.84 o 
  -4   0  11      653.78      555.41     13.45 o 
  -3   0  11      138.33      134.99      5.53 o 
  -2   0  11       17.76       17.62      3.28 o 
  -1   0  11       61.86       62.70      5.33 o 
   1   0  11       43.87       53.47      4.40 o 
   2   0  11      128.22      133.04      5.28 o 
   3   0  11       25.53       28.92      3.25 o 
   4   0  11      741.18      833.96     17.18 o 
   5   0  11        2.37        3.48      1.99 o 
   6   0  11       34.51       46.54      4.27 o 
  -6   1  11      481.74      593.87     41.64 o 
  -5   1  11      189.02      202.33     11.68 o 
  -4   1  11       14.17       17.46      4.61 o 
  -3   1  11      212.05      217.42      6.53 o 
  -2   1  11       55.24       54.50      4.92 o 
  -1   1  11       87.26       99.38      6.56 o 
   0   1  11      237.04      228.11     14.15 o 
   1   1  11      226.18      255.07      8.02 o 
   2   1  11      749.88      750.79     13.07 o 
   3   1  11       91.70      103.83      4.84 o 
   4   1  11       80.69       81.95      6.42 o 
   5   1  11       35.57       29.53      4.27 o 
   6   1  11       35.72       34.41      3.84 o 
  -7   2  11       55.54      152.03     29.30 o 
  -6   2  11      691.90      715.10     45.98 o 
  -5   2  11      216.17      189.61     25.83 o 
  -4   2  11      485.45      484.69     14.08 o 
  -3   2  11      314.99      336.50      8.31 o 
  -2   2  11       24.89       21.22      2.89 o 
  -1   2  11      146.68      180.33      7.99 o 
   0   2  11       10.74        4.10      2.10 o 
   1   2  11       79.73       78.98      4.84 o 
   2   2  11      152.18      167.29      7.33 o 
   3   2  11      472.72      454.71     25.03 o 
   4   2  11       25.51       25.80      3.15 o 
   5   2  11        5.50        7.60      2.82 o 
   6   2  11       64.34       61.51      4.34 o 
  -7   3  11      266.58      289.89     32.60 o 
  -6   3  11       31.45        9.22     10.86 o 
  -5   3  11        6.73        2.66      7.38 o 
  -4   3  11       11.90        3.53      2.43 o 
  -3   3  11      100.12      113.26      5.42 o 
  -2   3  11      358.14      349.04     11.41 o 
  -1   3  11      180.82      197.17      9.02 o 
   0   3  11      306.42      339.93      9.60 o 
   1   3  11        6.09       12.11      2.08 o 
   2   3  11      103.53      104.68      4.72 o 
   3   3  11       23.13       25.78      4.06 o 
   4   3  11      211.60      213.00      9.04 o 
   5   3  11       17.38       11.53      3.48 o 
   6   3  11       12.19       11.30      2.39 o 
  -7   4  11       44.43       84.00     24.59 o 
  -6   4  11      290.19      276.17     27.68 o 
  -5   4  11      242.51      210.54     22.96 o 
  -4   4  11      666.87      653.19     17.45 o 
  -3   4  11       44.56       42.52      4.02 o 
  -2   4  11      208.23      197.06      8.92 o 
  -1   4  11       63.39       66.87      4.78 o 
   0   4  11       15.07       19.88      2.59 o 
   1   4  11      214.84      213.67      8.18 o 
   2   4  11      344.87      348.17     10.48 o 
   3   4  11       47.32       49.57      5.17 o 
   4   4  11        3.32        5.30      5.74 o 
   5   4  11       64.40       72.53      4.71 o 
   6   4  11       43.86       45.83      3.55 o 
  -7   5  11       73.03       58.19     20.70 o 
  -6   5  11      983.77      931.18     49.30 o 
  -5   5  11       72.64       69.85      5.88 o 
  -4   5  11       31.84       21.69      3.74 o 
  -3   5  11      201.85      208.19      9.74 o 
  -2   5  11      179.62      212.23      7.75 o 
  -1   5  11      131.48      134.16      6.39 o 
   0   5  11      234.80      227.15      6.67 o 
   1   5  11       27.23       21.93      3.69 o 
   2   5  11      166.78      156.37      6.24 o 
   3   5  11       38.18       34.01      3.48 o 
   4   5  11        6.58        9.09      2.68 o 
   5   5  11       15.95       15.96      3.07 o 
  -7   6  11       35.06       34.01     11.27 o 
  -6   6  11      294.42      291.97     25.01 o 
  -5   6  11      111.43      136.54      8.30 o 
  -4   6  11      331.86      325.09     11.16 o 
  -3   6  11      220.92      187.74      6.84 o 
  -2   6  11      310.98      297.06      9.21 o 
  -1   6  11       80.71       84.94      6.76 o 
   0   6  11       86.08       91.74     10.04 o 
   1   6  11      122.80      137.71      9.43 o 
   2   6  11      431.72      413.29     15.18 o 
   3   6  11       15.76       15.54      2.80 o 
   4   6  11      150.50      129.24      5.46 o 
   5   6  11       15.05       17.68      2.53 o 
  -6   7  11       60.13       55.41      8.04 o 
  -5   7  11        7.41        3.59      3.07 o 
  -4   7  11        1.71       -0.99      2.13 o 
  -3   7  11        1.26       -0.79      2.10 o 
  -2   7  11      216.31      202.53      7.61 o 
  -1   7  11      608.62      588.22     14.36 o 
   0   7  11      396.08      343.93     14.15 o 
   1   7  11       80.00       84.01      7.58 o 
   2   7  11      160.75      142.38      6.27 o 
   3   7  11       14.16       13.11      3.89 o 
   4   7  11       12.74       13.32      3.48 o 
  -6   8  11       28.05       27.72      2.82 o 
  -5   8  11       30.06       22.63      3.12 o 
  -4   8  11       25.77       27.64      3.57 o 
  -3   8  11       48.70       45.83      4.23 o 
  -2   8  11      146.57      163.78      6.58 o 
  -1   8  11      118.47      110.28      5.74 o 
   0   8  11       51.41       68.23      6.76 o 
   1   8  11      115.06      113.01      5.84 o 
   2   8  11       14.13       10.24      3.89 o 
   3   8  11       34.52       26.23      4.71 o 
  -5   9  11      104.54      103.11      4.34 o 
  -4   9  11        4.44        3.30      1.80 o 
  -3   9  11       24.44       27.27      3.95 o 
  -2   9  11        0.35       -0.64      1.92 o 
  -1   9  11       20.05       11.43      3.80 o 
   0   9  11       62.84       61.27      5.94 o 
   1   9  11       55.13       62.70      6.76 o 
   2   9  11       11.97       16.18      3.69 o 
  -4  10  11       47.79       54.09      4.71 o 
  -3  10  11       36.47       39.34      4.71 o 
  -2  10  11        0.39        3.69      2.87 o 
  -1  10  11       19.20       24.99      4.10 o 
   0  -9  12        2.17        3.63      1.95 o 
   1  -9  12       60.50       60.48      3.69 o 
   2  -9  12       32.58       43.64      4.30 o 
   0  -8  12       39.44       44.05      5.53 o 
   1  -8  12      145.79      140.32      5.65 o 
   2  -8  12        2.64       -0.17      1.95 o 
   3  -8  12       35.62       34.70      3.03 o 
   1  -7  12      122.97      104.52      7.99 o 
   2  -7  12      123.84      132.80      8.61 o 
   3  -7  12       89.84       91.45      6.56 o 
   4  -7  12       22.95       21.92      3.69 o 
  -7  -6  12       14.11       13.11      6.15 o 
  -6  -6  12       48.02       61.67     10.04 o 
   0  -6  12      220.92      235.53     11.07 o 
   1  -6  12       69.41       71.92      7.58 o 
   2  -6  12       50.68       56.35      6.97 o 
   3  -6  12       30.91       22.54      5.33 o 
   4  -6  12       25.73       20.69      4.71 o 
  -7  -5  12      227.66      225.71     13.94 o 
  -6  -5  12       54.03       62.29     12.09 o 
  -5  -5  12      194.47      177.71     14.14 o 
  -4  -5  12      297.28      295.24     15.58 o 
  -1  -5  12       73.76       60.86      6.56 o 
   0  -5  12      278.45      278.01     12.10 o 
   1  -5  12        0.62        0.56      2.30 o 
   2  -5  12       78.15       64.34      7.38 o 
   3  -5  12       32.35       36.47      6.35 o 
   4  -5  12       41.54       35.65      5.74 o 
   5  -5  12       19.74       16.98      2.89 o 
  -8  -4  12       54.90       71.92     10.45 o 
  -7  -4  12      120.84      123.58     13.53 o 
  -6  -4  12       62.13       55.94     13.52 o 
  -5  -4  12       62.84       53.27      9.84 o 
  -4  -4  12      153.25      166.01     13.94 o 
  -3  -4  12       52.92       65.57     10.65 o 
  -2  -4  12      240.63      247.64     12.71 o 
   0  -4  12      353.10      315.80     12.92 o 
   1  -4  12       50.17       53.56      5.00 o 
   2  -4  12       40.65       44.83      4.81 o 
   3  -4  12      190.09      185.85      7.37 o 
   4  -4  12       16.40       17.41      4.30 o 
   5  -4  12       32.33       27.25      4.92 o 
  -8  -3  12       12.56        7.79      7.58 o 
  -7  -3  12       62.06       74.79     13.73 o 
  -6  -3  12        9.45       28.07      9.63 o 
  -5  -3  12      275.75      330.33     10.76 o 
  -4  -3  12        4.99        4.10      7.38 o 
  -3  -3  12      493.73      520.66     19.49 o 
  -2  -3  12      130.98      106.16      9.63 o 
   0  -3  12      242.92      215.25     10.25 o 
   1  -3  12      999.57     1000.94     19.10 o 
   2  -3  12       80.16       75.20      5.43 o 
   3  -3  12      169.12      176.97      7.23 o 
   4  -3  12        4.11        8.81      3.69 o 
   5  -3  12       37.92       50.00      5.53 o 
  -8  -2  12       16.14       32.98      7.58 o 
  -7  -2  12      106.86      133.61     13.53 o 
  -6  -2  12       82.77      102.05     14.14 o 
  -5  -2  12      599.78      597.75     22.16 o 
  -4  -2  12      621.79      604.11     14.14 o 
  -3  -2  12      163.89      175.03     12.30 o 
  -2  -2  12      367.67      329.35     14.15 o 
  -1  -2  12      103.36      106.56      8.20 o 
   0  -2  12      399.71      345.79     12.51 o 
   1  -2  12      251.35      274.73      8.47 o 
   2  -2  12      177.95      174.31      7.17 o 
   3  -2  12      208.29      209.38      7.97 o 
   4  -2  12        4.33        6.35      2.36 o 
   5  -2  12       42.69       54.81      8.30 o 
   6  -2  12        1.77        2.40      2.10 o 
  -8  -1  12      223.42      245.18     12.71 o 
  -7  -1  12       57.26       78.68     11.47 o 
  -6  -1  12       91.23      124.18     12.50 o 
  -5  -1  12      388.83      436.62     17.64 o 
  -4  -1  12      233.09      208.98      8.71 o 
  -3  -1  12       34.46       36.93      3.89 o 
  -2  -1  12       41.94       43.23      7.99 o 
  -1  -1  12       89.94       95.08      8.20 o 
   1  -1  12      161.55      153.00      5.55 o 
   2  -1  12       44.98       35.37      3.62 o 
   3  -1  12       64.30       75.91      5.21 o 
   4  -1  12      152.66      145.17      6.87 o 
   5  -1  12      158.31      163.87      6.81 o 
   6  -1  12       52.36       51.21      3.84 o 
  -8   0  12       10.91       13.73      5.33 o 
  -7   0  12        4.68        5.94      5.53 o 
  -6   0  12      125.76      144.27     11.07 o 
  -5   0  12      355.62      318.67     14.35 o 
  -4   0  12       42.21       55.03      4.43 o 
  -3   0  12      163.06      184.66      7.89 o 
  -2   0  12        5.08        3.52      2.13 o 
  -1   0  12       29.83       36.47      6.56 o 
   0   0  12       33.60       49.99      5.12 o 
   1   0  12      156.99      158.90      5.49 o 
   2   0  12      133.95      142.15      5.50 o 
   3   0  12        8.16       12.53      2.85 o 
   4   0  12      144.35      145.65      6.50 o 
   5   0  12      208.61      198.16      7.39 o 
   6   0  12        1.10       -0.96      1.87 o 
  -5   1  12      388.26      438.26     37.53 o 
  -4   1  12      234.19      215.85      7.07 o 
  -3   1  12       34.65       31.47      5.39 o 
  -2   1  12       42.31       37.11      5.12 o 
  -1   1  12       91.91      100.15      5.42 o 
   0   1  12       20.46       43.23      5.12 o 
   1   1  12      158.21      150.07      5.36 o 
   2   1  12       45.19       38.56      3.66 o 
   3   1  12       65.33       76.50      5.29 o 
   4   1  12      153.36      140.11      6.36 o 
   5   1  12      156.75      163.29      6.74 o 
   6   1  12       51.89       52.42      3.69 o 
  -6   2  12       82.84      135.04     29.10 o 
  -5   2  12      597.02      638.58     43.09 o 
  -4   2  12      622.23      600.19     15.99 o 
  -3   2  12      163.81      153.88      6.41 o 
  -2   2  12      370.24      312.08      9.35 o 
  -1   2  12      102.35      110.90      5.77 o 
   0   2  12      401.34      339.72     11.79 o 
   1   2  12      249.82      241.68      8.68 o 
   2   2  12      179.41      176.05      7.02 o 
   3   2  12      206.78      220.16      7.83 o 
   4   2  12        4.30        5.51      2.12 o 
   5   2  12       42.89       49.26      4.35 o 
   6   2  12        1.86        1.23      1.88 o 
  -7   3  12       63.11      140.15     28.48 o 
  -6   3  12        9.87       21.92     13.52 o 
  -5   3  12      277.22      328.65     31.78 o 
  -4   3  12        4.99        2.60      3.85 o 
  -3   3  12      494.86      526.25     11.73 o 
  -2   3  12      131.28      105.31      5.75 o 
  -1   3  12      633.00      637.52     14.41 o 
   0   3  12      242.22      232.55      6.58 o 
   1   3  12     1001.81     1024.46     25.37 o 
   2   3  12       78.80       68.61      4.98 o 
   3   3  12      167.90      182.13      7.10 o 
   4   3  12        4.15        1.25      1.81 o 
   5   3  12       38.23       43.44      3.98 o 
  -7   4  12      120.43      162.72     27.05 o 
  -6   4  12       61.49       31.35     12.91 o 
  -5   4  12       62.19       44.26     12.70 o 
  -4   4  12      154.63      149.04      8.67 o 
  -3   4  12       52.76       60.15      7.07 o 
  -2   4  12      239.29      250.30     12.09 o 
  -1   4  12      104.11      102.62      5.94 o 
   0   4  12      351.87      320.46      7.98 o 
   1   4  12       49.99       56.76      6.97 o 
   2   4  12       40.11       42.41      6.15 o 
   3   4  12      190.06      186.59      7.99 o 
   4   4  12       16.84       13.17      2.74 o 
   5   4  12       32.72       33.66      3.48 o 
  -7   5  12      228.07      237.39     26.86 o 
  -6   5  12       54.13       45.28     13.11 o 
  -5   5  12      194.12      178.15      8.10 o 
  -4   5  12      296.12      297.03     10.92 o 
  -3   5  12        6.63        1.82      3.48 o 
  -2   5  12      164.09      190.69      7.53 o 
  -1   5  12       74.19       65.38      5.14 o 
   0   5  12      280.14      260.63      8.62 o 
   1   5  12        0.58       -2.05      3.07 o 
   2   5  12       78.82       61.47      6.56 o 
   3   5  12       32.21       30.80      4.03 o 
   4   5  12       41.52       41.00      3.73 o 
   5   5  12       19.46       16.61      2.46 o 
  -7   6  12       14.28       11.06     10.24 o 
  -6   6  12       48.66       57.21     14.04 o 
  -5   6  12       26.32       24.19      4.68 o 
  -4   6  12      359.45      348.01     11.68 o 
  -3   6  12        2.77        2.52      2.23 o 
  -2   6  12      167.42      150.26      6.81 o 
  -1   6  12      142.26      147.54      6.66 o 
   0   6  12      219.22      213.65     11.58 o 
   1   6  12       68.80       67.21      7.17 o 
   2   6  12       50.51       61.26      6.56 o 
   3   6  12       30.92       20.49      4.51 o 
   4   6  12       25.84       28.48      4.71 o 
  -6   7  12       23.92       21.63      3.89 o 
  -5   7  12       27.28       26.64      3.21 o 
  -4   7  12       88.20       76.44      4.65 o 
  -3   7  12       95.87      107.47      5.39 o 
  -2   7  12      131.86      133.79      6.23 o 
  -1   7  12        9.50        9.27      2.60 o 
   0   7  12        5.11        2.46      3.28 o 
   1   7  12      122.49       93.45      7.38 o 
   2   7  12      123.78      118.26      5.54 o 
   3   7  12       88.47       80.53      6.56 o 
  -6   8  12        3.67        7.17      2.66 o 
  -5   8  12       12.68       11.28      2.07 o 
  -4   8  12       48.13       42.22      3.57 o 
  -3   8  12       60.63       63.72      6.47 o 
  -2   8  12        3.10        3.61      2.24 o 
  -1   8  12       58.81       65.14      6.35 o 
   0   8  12       38.59       52.25      6.15 o 
   1   8  12      146.53      141.01      7.58 o 
   2   8  12        2.58        1.43      2.87 o 
  -5   9  12       33.01       23.77      3.89 o 
  -4   9  12       10.86       11.29      2.16 o 
  -3   9  12       19.37       16.07      2.75 o 
  -2   9  12       15.80       18.10      2.64 o 
  -1   9  12       44.60       44.26      5.12 o 
   0   9  12        2.04        0.82      2.66 o 
  -2  10  12        2.10        5.74      2.46 o 
   0  -8  13       74.81       59.01      5.53 o 
   1  -8  13       14.97       14.33      4.71 o 
   2  -8  13       54.08       50.20      4.51 o 
   0  -7  13       70.27       82.78      6.15 o 
   1  -7  13       74.60       84.83      6.35 o 
   2  -7  13       11.34        6.97      3.07 o 
   3  -7  13       20.37       18.64      3.69 o 
   0  -6  13       61.14       52.45      5.94 o 
   1  -6  13       11.85       14.14      4.10 o 
   2  -6  13      165.36      181.19      9.02 o 
   3  -6  13        0.18        3.69      2.87 o 
   4  -6  13        3.85        6.56      2.46 o 
  -7  -5  13       31.90       17.21      6.56 o 
  -6  -5  13       23.17       20.28      7.58 o 
  -5  -5  13       37.53       30.53      8.20 o 
  -4  -5  13      164.55      155.36     12.50 o 
   0  -5  13       27.94       26.84      5.53 o 
   1  -5  13       78.43       71.99      4.85 o 
   2  -5  13       54.50       54.30      6.35 o 
   3  -5  13       12.05        6.15      3.48 o 
   4  -5  13        9.38        4.10      3.07 o 
  -7  -4  13        5.30        1.84      7.38 o 
  -6  -4  13       86.91       79.51     12.91 o 
  -5  -4  13      215.27      172.80     14.55 o 
  -4  -4  13      101.44      106.15     12.71 o 
  -3  -4  13      142.19      108.21     11.27 o 
   0  -4  13       45.79       52.45      6.35 o 
   1  -4  13       23.11       31.28      4.10 o 
   2  -4  13       85.59       89.02      5.22 o 
   3  -4  13      143.00      138.54      8.61 o 
   4  -4  13       16.20       24.58      4.71 o 
  -8  -3  13       57.95       77.04     10.25 o 
  -7  -3  13       40.42       51.84     12.29 o 
  -6  -3  13       71.16       75.20     13.73 o 
  -5  -3  13      256.24      233.09     16.40 o 
  -4  -3  13       12.18       10.04      7.79 o 
  -3  -3  13      238.69      209.30     14.14 o 
  -2  -3  13      812.10      726.63     23.20 o 
   1  -3  13      643.49      611.01     13.63 o 
   2  -3  13      123.12      133.96      6.23 o 
   3  -3  13      122.44      116.71      5.72 o 
   4  -3  13      106.20      117.63      7.79 o 
   5  -3  13       28.24       46.30      5.12 o 
  -8  -2  13       77.68       85.24     10.45 o 
  -7  -2  13       23.81       31.35      8.20 o 
  -6  -2  13        7.75        8.60      8.60 o 
  -5  -2  13      172.41      202.91     15.37 o 
  -4  -2  13       79.28       74.79     12.70 o 
  -3  -2  13      141.08      150.43     12.50 o 
  -2  -2  13      297.62      262.85     14.15 o 
  -1  -2  13      856.75      827.76     25.05 o 
   1  -2  13      963.03      988.46     18.51 o 
   2  -2  13      164.90      182.07      7.24 o 
   3  -2  13       58.01       58.12      5.02 o 
   4  -2  13       21.22       18.25      3.11 o 
   5  -2  13        1.50        2.62      2.21 o 
  -8  -1  13       56.95       74.79      9.84 o 
  -7  -1  13      227.95      246.82     14.14 o 
  -6  -1  13       49.72       66.39     12.70 o 
  -5  -1  13      100.44       87.71     13.32 o 
  -4  -1  13      111.27       86.07     12.30 o 
  -3  -1  13      619.31      603.33     20.52 o 
  -2  -1  13      151.06      176.46     12.30 o 
  -1  -1  13       29.43       32.17      7.79 o 
   1  -1  13      263.58      299.72      8.73 o 
   2  -1  13      519.34      539.99     12.61 o 
   3  -1  13      158.86      164.86     14.86 o 
   4  -1  13       69.98       67.67      4.55 o 
   5  -1  13       47.48       51.24      3.97 o 
  -8   0  13       97.89      127.67      9.43 o 
  -7   0  13      402.67      442.60     15.79 o 
  -6   0  13      774.27      794.52     23.20 o 
  -5   0  13      435.34      491.85     18.25 o 
  -4   0  13       55.91       45.90     11.06 o 
  -3   0  13      382.32      406.68     16.41 o 
  -2   0  13      260.69      257.91     13.53 o 
  -1   0  13      260.30      238.02     12.71 o 
   1   0  13      133.52      141.00      9.43 o 
   2   0  13      513.96      519.52     12.51 o 
   3   0  13       49.79       50.47      4.49 o 
   4   0  13        2.18        0.61      2.46 o 
   5   0  13        2.21       -2.01      2.01 o 
  -6   1  13       49.52       63.52     10.45 o 
  -5   1  13      100.51       97.75     11.27 o 
  -4   1  13      112.23       92.83     10.66 o 
  -3   1  13      618.66      598.20     19.91 o 
  -2   1  13      151.55      172.98     12.09 o 
  -1   1  13       29.36       16.39      4.92 o 
   0   1  13      951.32      912.75     18.15 o 
   1   1  13      263.95      294.60     12.92 o 
   2   1  13      520.95      536.21     12.35 o 
   3   1  13      158.08      173.59      6.74 o 
   4   1  13       69.71       69.40      4.63 o 
   5   1  13       46.31       39.66      3.76 o 
  -5   2  13      172.63      183.27     37.51 o 
  -4   2  13       77.75       65.01     14.34 o 
  -3   2  13      141.78      125.01     19.26 o 
  -2   2  13      296.96      277.61     13.74 o 
  -1   2  13      856.07      813.39     24.23 o 
   0   2  13       71.05       83.42      5.29 o 
   1   2  13      959.81     1019.01     27.32 o 
   2   2  13      165.46      181.21     16.40 o 
   3   2  13       57.70       62.22      4.49 o 
   4   2  13       21.87       26.74      3.41 o 
   5   2  13        1.59        1.56      2.01 o 
  -6   3  13       70.64      145.28     28.07 o 
  -5   3  13      259.75      254.94     20.40 o 
  -4   3  13       12.15       12.58      6.66 o 
  -3   3  13      237.95      229.84     11.32 o 
  -2   3  13      809.47      697.27     21.76 o 
  -1   3  13      130.49      124.80      6.36 o 
   0   3  13      488.62      456.65     11.75 o 
   1   3  13      644.69      653.03     20.32 o 
   2   3  13      122.34      138.94      9.02 o 
   3   3  13      122.80      128.55      5.84 o 
   4   3  13      105.90      106.84      4.36 o 
   5   3  13       28.19       36.04      3.24 o 
  -6   4  13       87.95      141.60     26.43 o 
  -5   4  13      217.29      187.72     14.04 o 
  -4   4  13      101.54      113.63      8.83 o 
  -3   4  13      141.17      102.01     10.35 o 
  -2   4  13       95.03       98.36      9.43 o 
  -1   4  13      353.64      299.31      9.34 o 
   0   4  13       46.07       52.34      6.15 o 
   1   4  13       23.43       28.07      5.94 o 
   2   4  13       85.13       82.37      7.38 o 
   3   4  13      144.86      154.33      8.40 o 
   4   4  13       16.40       17.00      4.10 o 
  -7   5  13       31.86       20.90     11.88 o 
  -6   5  13       23.07       30.53     12.70 o 
  -5   5  13       36.69       24.36      3.88 o 
  -4   5  13      163.82      132.66     17.11 o 
  -3   5  13      250.86      252.75     11.03 o 
  -2   5  13      179.12      170.60      7.29 o 
  -1   5  13       78.54       69.47      5.94 o 
   0   5  13       27.66       34.58      4.11 o 
   1   5  13       77.42       73.15      7.38 o 
   2   5  13       54.09       62.29      6.35 o 
   3   5  13       12.13        7.44      2.97 o 
   4   5  13        9.52       11.68      3.48 o 
  -6   6  13       33.93       26.95      5.94 o 
  -5   6  13       22.37       15.83      3.28 o 
  -4   6  13       19.31       16.47      2.86 o 
  -3   6  13       75.97       71.55      7.16 o 
  -2   6  13      114.91      123.00     11.89 o 
  -1   6  13      166.64      161.72      6.74 o 
   0   6  13       60.92       52.25      6.76 o 
   1   6  13       12.01       10.04      3.89 o 
   2   6  13      166.38      171.55      8.61 o 
   3   6  13        0.16        2.05      3.07 o 
  -5   7  13       22.24       18.37      2.93 o 
  -4   7  13       21.96       20.52      2.71 o 
  -3   7  13      183.34      173.58      6.59 o 
  -2   7  13       26.37       32.65      3.98 o 
  -1   7  13       84.04       81.38      4.92 o 
   0   7  13       70.17       76.84      6.76 o 
   1   7  13       74.14       65.16      5.94 o 
   2   7  13       11.35        9.57      2.30 o 
  -5   8  13      139.00      144.91      7.17 o 
  -4   8  13        8.10        8.96      2.16 o 
  -3   8  13       42.36       39.18     10.45 o 
  -2   8  13       18.36       18.11      3.69 o 
  -1   8  13       20.99       23.96      3.15 o 
   0   8  13       74.16       65.57      5.74 o 
   1   8  13       14.72        2.46      2.66 o 
  -4   9  13       70.32       66.39      4.92 o 
  -3   9  13        3.62        4.10      2.66 o 
  -2   9  13       38.54       36.88      4.51 o 
  -1   9  13        5.41        3.89      2.66 o 
   0   9  13       11.82       18.64      3.48 o 
   0  -8  14        9.40        9.83      2.66 o 
   2  -7  14        3.37       -0.41      2.05 o 
   2  -6  14        7.29        3.48      2.66 o 
  -6  -5  14        9.23        5.94      5.94 o 
  -5  -5  14        7.27       16.18      6.76 o 
  -4  -5  14      115.23      111.48     10.45 o 
   1  -5  14       11.17       10.86      3.28 o 
   2  -5  14       32.38       30.53      4.92 o 
   3  -5  14       38.21       30.32      4.30 o 
  -7  -4  14       82.61       83.61     10.04 o 
  -6  -4  14      221.50      257.07     14.35 o 
  -5  -4  14      111.05       92.22     11.68 o 
  -4  -4  14       16.78       22.95      7.58 o 
  -3  -4  14       40.03       37.49      9.22 o 
   1  -4  14       57.67       65.87      4.34 o 
   2  -4  14       38.27       37.92      3.69 o 
   3  -4  14       20.29       18.44      4.30 o 
  -7  -3  14       62.10       87.90     10.86 o 
  -6  -3  14       38.23       39.54      8.61 o 
  -5  -3  14      104.27       81.97     12.71 o 
  -4  -3  14      380.80      386.99     17.84 o 
  -3  -3  14      289.15      268.59     14.56 o 
  -2  -3  14      285.24      331.52     15.38 o 
   1  -3  14       92.22      107.99      7.99 o 
   2  -3  14       44.81       45.06      6.97 o 
   3  -3  14      140.42      134.13      5.43 o 
   4  -3  14      158.48      139.79      6.97 o 
  -7  -2  14       24.69       14.34      7.17 o 
  -6  -2  14       69.32       60.65     12.29 o 
  -5  -2  14       28.48       17.82      8.40 o 
  -4  -2  14       39.61       43.44     11.68 o 
  -3  -2  14      332.15      305.53     15.58 o 
  -2  -2  14      243.21      242.93     13.94 o 
   1  -2  14       92.97      106.97      8.20 o 
   2  -2  14      249.62      265.94     16.50 o 
   3  -2  14       42.87       39.05      3.69 o 
   4  -2  14       53.75       59.01      5.33 o 
  -7  -1  14        2.14        0.82      6.35 o 
  -6  -1  14       86.85      103.48     12.70 o 
  -5  -1  14      117.99      126.85     13.53 o 
  -4  -1  14      148.46      146.54     13.12 o 
  -3  -1  14      315.59      296.69     15.58 o 
  -2  -1  14      105.74       95.70     11.07 o 
  -1  -1  14      983.02      887.40     26.70 o 
   1  -1  14      140.53      138.75      9.02 o 
   2  -1  14       57.56       69.24     10.14 o 
   3  -1  14       70.31       67.25      4.48 o 
   4  -1  14       41.00       39.48      3.69 o 
  -7   0  14       49.53       53.07      9.63 o 
  -6   0  14      248.12      273.28     14.35 o 
  -5   0  14      759.85      741.93     22.79 o 
  -4   0  14       24.19       13.32      6.76 o 
  -3   0  14     1011.92      975.80     28.35 o 
  -2   0  14       32.27       37.08      7.58 o 
  -1   0  14      190.33      174.43     11.07 o 
   1   0  14      137.75      143.87      9.22 o 
   2   0  14      107.11      109.02      7.99 o 
   3   0  14       88.08       74.67      7.68 o 
   4   0  14      139.73      124.10     10.04 o 
  -6   1  14       87.00       94.47     10.45 o 
  -5   1  14      118.35      124.39     11.68 o 
  -4   1  14      146.97      142.85     12.50 o 
  -3   1  14      315.26      297.72     15.17 o 
  -2   1  14      106.77       93.24     10.66 o 
  -1   1  14      983.46      896.03     26.29 o 
   0   1  14      180.42      190.00     10.45 o 
   1   1  14      140.86      141.00      9.22 o 
   2   1  14       57.68       57.58      6.56 o 
   3   1  14       70.02       67.79      4.34 o 
   4   1  14       40.53       43.35      5.74 o 
  -6   2  14       67.73       77.25      8.81 o 
  -5   2  14       27.86       26.02      6.35 o 
  -4   2  14       39.59       40.36     10.65 o 
  -3   2  14      335.20      300.81     14.56 o 
  -2   2  14      241.41      237.18     13.12 o 
  -1   2  14       30.41       29.09      7.38 o 
   0   2  14       82.96      106.90      5.87 o 
   1   2  14       93.21       92.01      7.99 o 
   2   2  14      247.89      291.52     12.30 o 
   3   2  14       43.00       48.15      5.53 o 
   4   2  14       53.60       56.35      5.12 o 
  -5   3  14      102.19      105.26     42.42 o 
  -4   3  14      383.52      373.48     13.78 o 
  -3   3  14      287.14      262.23     13.53 o 
  -2   3  14      285.69      322.50     14.35 o 
  -1   3  14        9.07        5.07      2.65 o 
   0   3  14      143.57      125.16      6.08 o 
   1   3  14       91.72      106.56      8.20 o 
   2   3  14       44.92       59.01      6.35 o 
   3   3  14      139.04      137.11      7.58 o 
   4   3  14      158.70      135.07      8.20 o 
  -5   4  14      111.29      119.59     29.82 o 
  -4   4  14       16.51       17.74      4.97 o 
  -3   4  14       39.89       35.04      6.35 o 
  -2   4  14       41.01       38.08      4.74 o 
  -1   4  14       54.31       53.77      7.27 o 
   0   4  14       89.78       94.16      5.36 o 
   1   4  14       57.93       65.98      6.56 o 
   2   4  14       38.56       36.88      5.53 o 
   3   4  14       20.09       12.70      3.07 o 
  -6   5  14        9.28       16.59     12.09 o 
  -5   5  14        7.32        9.90      3.48 o 
  -4   5  14      116.01      110.90      8.08 o 
  -3   5  14      188.98      190.01     11.07 o 
  -2   5  14       18.15       16.97      3.20 o 
  -1   5  14       17.74       12.78      2.90 o 
   0   5  14      116.01      107.59      7.99 o 
   1   5  14       10.60        6.56      3.48 o 
   2   5  14       32.23       20.69      4.71 o 
   3   5  14       38.13       40.36      5.53 o 
  -5   6  14       23.08       20.99      4.05 o 
  -4   6  14       26.14       30.52      3.76 o 
  -3   6  14        5.08        9.03      5.53 o 
  -2   6  14       53.86       50.90      6.25 o 
  -1   6  14       24.93       28.63      3.84 o 
   0   6  14       86.43      102.25      7.38 o 
   1   6  14       16.11       14.75      3.69 o 
   2   6  14        7.25        2.87      2.66 o 
  -5   7  14       36.79       29.71      4.51 o 
  -4   7  14        2.71        2.43      3.59 o 
  -3   7  14       67.85       70.84      4.35 o 
  -2   7  14        4.19        4.04      2.24 o 
  -1   7  14       23.54       16.23      2.82 o 
   0   7  14        5.10        9.22      3.28 o 
   1   7  14       12.72       13.93      3.28 o 
  -4   8  14        7.68        7.58      2.66 o 
  -3   8  14       12.40       10.24      3.07 o 
  -2   8  14        8.38        6.56      3.07 o 
  -1   8  14      113.02      144.89      7.17 o 
   0   8  14        9.41        8.60      2.46 o 
  -5  -5  15       10.77       11.47      5.53 o 
  -6  -4  15       42.09       41.59      8.40 o 
  -5  -4  15       33.88       36.67      9.01 o 
  -4  -4  15       65.89       82.58     10.04 o 
   1  -4  15       12.07       20.49      4.30 o 
  -6  -3  15       12.19       15.98      6.76 o 
  -5  -3  15       37.68       31.35      7.58 o 
  -4  -3  15      160.84      174.01     12.50 o 
  -3  -3  15       32.93       40.77      9.63 o 
   1  -3  15        4.89        6.35      3.48 o 
   2  -3  15       28.09       20.90      4.30 o 
  -7  -2  15       31.81       38.52      8.61 o 
  -6  -2  15       84.26       83.20     11.07 o 
  -5  -2  15      130.77      126.65     12.09 o 
  -4  -2  15       34.50       27.66      7.79 o 
  -3  -2  15       50.38       47.13     10.65 o 
  -2  -2  15       21.98       28.07      6.97 o 
   1  -2  15      100.12      103.90      7.58 o 
   2  -2  15       97.65       84.63      6.76 o 
   3  -2  15       43.28       46.31      4.92 o 
  -7  -1  15       25.16       25.41      5.74 o 
  -6  -1  15       50.51       28.89      7.17 o 
  -5  -1  15       23.34       19.26      7.17 o 
  -4  -1  15       13.30        6.97      7.17 o 
  -3  -1  15      237.13      211.35     13.94 o 
  -2  -1  15       13.72       16.18      6.35 o 
  -1  -1  15       14.92        8.40      4.71 o 
   1  -1  15       30.70       34.22      5.53 o 
   2  -1  15       45.00       44.26      5.53 o 
   3  -1  15       96.60      109.43      6.76 o 
  -7   0  15       24.98       42.21      7.99 o 
  -6   0  15        2.87        9.01      6.15 o 
  -5   0  15        6.49        5.12      6.97 o 
  -4   0  15      295.71      290.33     15.38 o 
  -3   0  15       47.91       47.74     11.06 o 
  -2   0  15       28.78       31.14      6.97 o 
  -1   0  15      140.97      140.39     10.04 o 
   0   0  15       62.80       86.67      7.38 o 
   1   0  15        5.74        2.87      3.07 o 
   2   0  15        3.80        3.07      2.87 o 
   3   0  15       66.76       76.43      6.15 o 
   4   0  15        9.55        3.69      2.25 o 
  -6   1  15       50.79       37.91      9.02 o 
  -5   1  15       24.01       23.36      6.76 o 
  -4   1  15       13.33       12.09      6.97 o 
  -3   1  15      237.51      206.64     13.32 o 
  -2   1  15       13.62        8.40      5.74 o 
  -1   1  15       14.35       11.47      4.92 o 
   0   1  15       24.10       20.90      4.71 o 
   1   1  15       30.95       22.74      5.12 o 
   2   1  15       45.03       52.86      5.74 o 
   3   1  15       96.54      107.59      6.76 o 
   4   1  15        1.51        3.07      2.05 o 
  -6   2  15       84.42       82.38      7.79 o 
  -5   2  15      130.82      108.41     10.25 o 
  -4   2  15       34.31       15.37      6.35 o 
  -3   2  15       50.20       35.04      6.97 o 
  -2   2  15       22.51       20.69      5.74 o 
  -1   2  15      308.65      238.26     12.30 o 
   0   2  15       12.60        9.83      3.89 o 
   1   2  15       99.27      102.26      7.79 o 
   2   2  15       96.88       75.00      6.35 o 
   3   2  15       42.47       43.44      4.92 o 
  -5   3  15       36.84       35.65      5.53 o 
  -4   3  15      159.34      178.52     11.27 o 
  -3   3  15       31.91       30.12      6.35 o 
  -2   3  15       54.90       53.48      8.61 o 
  -1   3  15       89.65       82.93      5.40 o 
   0   3  15       16.61       17.82      4.10 o 
   1   3  15        4.81        3.48      3.07 o 
   2   3  15       28.89       25.41      4.51 o 
   3   3  15       20.58       26.84      4.10 o 
  -5   4  15       34.02       29.09      6.15 o 
  -4   4  15       66.12       59.42      8.20 o 
  -3   4  15        9.98        5.74      5.12 o 
  -2   4  15       84.89       71.47      5.43 o 
  -1   4  15       20.80       17.48      6.25 o 
   0   4  15       41.46       32.37      5.33 o 
   1   4  15       12.12       13.93      3.69 o 
   2   4  15       89.37       89.76      6.15 o 
   3   4  15       14.71       20.28      3.69 o 
  -5   5  15       11.08        9.22      3.07 o 
  -4   5  15       32.87       20.69      4.51 o 
  -3   5  15      129.20      132.47      5.98 o 
  -2   5  15       66.21       79.29      5.05 o 
  -1   5  15       57.02       68.61      4.56 o 
   0   5  15       22.38       25.00      4.92 o 
   1   5  15       28.11       31.35      4.71 o 
   2   5  15       10.62        5.12      2.46 o 
  -4   6  15       15.19       10.52      2.66 o 
  -3   6  15       37.33       33.15      3.68 o 
  -2   6  15       14.36       23.95      3.55 o 
  -1   6  15       34.69       46.07      3.69 o 
   0   6  15       17.21       24.99      4.51 o 
   1   6  15        4.07        5.33      2.66 o 
  -4   7  15       28.53       18.85      3.89 o 
  -3   7  15       10.16        8.40      2.87 o 
  -2   7  15       42.05       42.93      3.40 o 
  -1   7  15       35.94       46.92      4.92 o 
   0   7  15        6.75        6.15      2.66 o 
  -5  -4  16        6.14        3.07      5.12 o 
  -4  -4  16       51.64       67.62      8.20 o 
  -6  -3  16      112.90      118.05      9.43 o 
  -5  -3  16        3.82        9.01      5.94 o 
  -4  -3  16        7.01        5.53      5.94 o 
  -3  -3  16      198.78      186.33     11.68 o 
   1  -3  16       28.47       39.75      4.71 o 
  -6  -2  16       34.80       45.48      8.81 o 
  -5  -2  16       60.58       59.63     10.04 o 
  -4  -2  16       53.04       54.09      9.63 o 
  -3  -2  16        7.99       -4.51      5.74 o 
  -2  -2  16       16.02       29.91      7.38 o 
   0  -2  16       16.90       24.18      4.92 o 
   1  -2  16       57.54       41.18      5.12 o 
   2  -2  16       32.48       38.52      4.51 o 
  -6  -1  16       12.30       14.14      5.94 o 
  -5  -1  16       26.67       20.49      6.97 o 
  -4  -1  16       41.75       44.67     10.24 o 
  -3  -1  16       18.04       12.50      6.35 o 
  -2  -1  16       32.00       20.49      5.94 o 
   0  -1  16       59.79       59.63      6.15 o 
   1  -1  16       60.68       53.27      5.74 o 
   2  -1  16       11.56       11.06      3.28 o 
   3  -1  16       21.22       19.87      3.48 o 
  -6   0  16       40.45       37.90      8.61 o 
  -5   0  16        0.05       -6.15      6.15 o 
  -4   0  16        2.90        0.82      6.35 o 
  -3   0  16        8.83        0.00      5.74 o 
  -2   0  16       22.41       26.63      5.94 o 
   0   0  16        0.57        2.87      2.87 o 
   1   0  16       43.78       33.81      5.12 o 
   2   0  16        3.82        6.56      3.07 o 
   3   0  16       19.40       13.93      3.28 o 
  -6   1  16       12.44        8.19      4.51 o 
  -5   1  16       26.64       20.28      5.94 o 
  -4   1  16       41.49       37.29      6.97 o 
  -3   1  16       17.69       11.27      5.94 o 
  -2   1  16       32.33       30.73      5.94 o 
  -1   1  16       44.24       47.12      6.76 o 
   0   1  16       60.02       64.13      6.15 o 
   1   1  16       60.34       57.17      5.74 o 
   2   1  16       11.60        6.97      2.87 o 
   3   1  16       21.84       24.59      3.69 o 
  -6   2  16       34.72       36.47      5.53 o 
  -5   2  16       62.00       54.91      7.99 o 
  -4   2  16       52.95       48.97      8.81 o 
  -3   2  16        8.53       -1.02      4.92 o 
  -2   2  16       15.94        9.63      4.92 o 
  -1   2  16       21.00       16.50      2.95 o 
   0   2  16       16.55       19.26      4.71 o 
   1   2  16       57.02       44.46      5.12 o 
   2   2  16       32.28       40.16      4.71 o 
   3   2  16       51.36       59.83      4.30 o 
  -5   3  16        3.84       -0.41      3.89 o 
  -4   3  16        7.21        3.28      4.92 o 
  -3   3  16      199.64      196.99     11.27 o 
  -2   3  16       45.34       37.29      7.17 o 
  -1   3  16       66.57       56.48      6.04 o 
   0   3  16       18.65       18.85      4.51 o 
   1   3  16       28.34       27.86      4.51 o 
   2   3  16        2.36        1.84      2.46 o 
  -5   4  16        6.08        1.02      2.87 o 
  -4   4  16       51.77       51.43      6.76 o 
  -3   4  16       18.15       13.73      4.71 o 
  -2   4  16        4.55        1.09      2.26 o 
  -1   4  16        5.75        6.15      2.24 o 
   0   4  16       30.61       19.05      3.89 o 
   1   4  16       53.30       47.74      4.92 o 
   2   4  16        2.50        4.10      2.25 o 
  -4   5  16       34.79       42.62      5.33 o 
  -3   5  16       17.17       15.48      3.07 o 
  -2   5  16       46.47       44.77      3.79 o 
  -1   5  16       27.80       24.81      2.97 o 
   0   5  16       61.92       56.55      5.12 o 
   1   5  16       75.41       73.77      5.12 o 
  -2   6  16       25.83       16.19      3.89 o 
  -1   6  16       30.95       31.76      4.30 o 
   0   6  16       16.71       26.43      3.89 o 
   0  -3  17       89.98      103.08      6.15 o 
  -4  -2  17       70.53       61.27      7.99 o 
  -3  -2  17       18.55       20.28      5.12 o 
   0  -2  17        1.53        2.25      2.66 o 
   1  -2  17        3.76        2.46      2.25 o 
  -5  -1  17       62.02       64.34      8.40 o 
  -4  -1  17        3.98        2.25      5.12 o 
  -3  -1  17       15.96       14.14      5.12 o 
  -2  -1  17       54.31       61.26      6.76 o 
   0  -1  17      173.66      183.45      8.40 o 
   1  -1  17        8.52        8.60      3.07 o 
   2  -1  17       39.17       41.59      3.89 o 
  -5   0  17       30.02       24.18      5.53 o 
  -4   0  17      211.99      188.80     10.86 o 
  -3   0  17        8.73        5.53      4.92 o 
  -2   0  17        0.06        0.00      3.89 o 
   0   0  17        2.60        0.41      2.46 o 
   1   0  17        0.03        2.05      2.46 o 
   2   0  17       49.65       55.53      4.51 o 
  -5   1  17       62.81       57.58      7.17 o 
  -4   1  17        3.83       -1.43      4.71 o 
  -3   1  17       15.62       16.19      5.33 o 
  -2   1  17       54.30       45.69      6.76 o 
   0   1  17      174.01      184.27      8.40 o 
   1   1  17        8.55        6.56      2.66 o 
   2   1  17       38.96       52.25      4.30 o 
  -4   2  17       70.71       57.37      7.58 o 
  -3   2  17       18.29       13.93      4.92 o 
  -1   2  17       32.04       29.09      4.71 o 
   0   2  17        1.43        2.25      2.66 o 
   1   2  17        3.79        5.94      2.66 o 
   2   2  17       22.17       28.48      3.69 o 
  -4   3  17       51.36       40.57      6.15 o 
  -3   3  17        9.19       10.65      4.30 o 
  -2   3  17       62.63       62.91      6.35 o 
  -1   3  17        4.28        1.84      2.66 o 
   0   3  17       90.41      112.09      6.35 o 
   1   3  17       13.32       14.96      3.28 o 
  -3   4  17       10.48        9.01      3.69 o 
  -2   4  17      119.08      123.58      6.56 o 
  -1   4  17       68.93       65.78      5.33 o 
   0   4  17        0.77       -1.84      2.05 o 
  -2   5  17       31.55       34.83      4.10 o 
  -1   5  17       50.11       55.94      4.71 o 
  -1   1  18        4.84        6.35      2.66 o 
                                                 
